# Supplementary material for: Proteomic Analysis Reveals Dab2 Mediated Receptor Endocytosis Promotes Liver Sinusoidal Endothelial Cell Dedifferentiation
Source: Sci Rep. 2017 Oct 18;7:13456. doi: 10.1038/s41598-017-13917-9 (PMC5647404; doi:10.1038/s41598-017-13917-9)
Supplement: Supplementary file 2 — Supplementary Dataset 1 [file 41598_2017_13917_MOESM2_ESM.xlsx]

## Sheet: Sheet1
Supplemental Table 1. List of total proteins in primary LSECs isolated from normal and LSEC dedifferentiated mouse model, as determined by iTRAQ together with TripleTOF MS
Accession	Name	Peptides(95%)	115:116	Peptides(95%)	116:115	Average Ratio
gi|114145561	keratin, type II cytoskeletal 8 [Mus musculus]	28	7.94328	21	8.01853	7.98091
gi|568905648	PREDICTED: 60S ribosomal protein L31 isoform X1 [Mus musculus]	6	5.64937	3	4.82019	5.23478
gi|121674797	palmitoyl-protein thioesterase 1 precursor [Mus musculus]	14	4.09261	12	1.49646	2.79453
gi|6755296	RNA-binding motif protein, X chromosome [Mus musculus]	16	3.98107	13	7.1625	5.57179
gi|161086971	F-actin-capping protein subunit alpha-1 [Mus musculus]	24	3.94457	34	2.93133	3.43795
gi|6680710	aquaporin-1 [Mus musculus]	11	3.90841	5	3.86424	3.88633
gi|6680606	keratin, type I cytoskeletal 19 [Mus musculus]	11	3.74182	17	14.8508	9.29629
gi|31559990	torsin-1B precursor [Mus musculus]	4	3.7325	4	3.93609	3.83429
gi|7710018	erythrocyte band 7 integral membrane protein [Mus musculus]	11	3.63078	14	4.0838	3.85729
gi|40254600	acidic leucine-rich nuclear phosphoprotein 32 family member A [Mus musculus]	28	3.59749	26	3.9	3.74875
gi|9507079	selenium-binding protein 2 [Mus musculus]	46	3.56451	48	6.06827	4.81639
gi|568991565	PREDICTED: histone deacetylase 10 isoform X6 [Mus musculus]	6	3.43558	3	3.12654	3.28106
gi|22164776	keratin, type II cytoskeletal 79 [Mus musculus]	5	3.34195	2	3.09788	3.21991
gi|6753832	high affinity immunoglobulin gamma Fc receptor I precursor [Mus musculus]	4	3.25087	4	4.35577	3.80332
gi|84619697	sterol O-acyltransferase 1 [Mus musculus]	3	3.16228	2	3.9	3.53114
gi|188528894	transmembrane 9 superfamily member 2 precursor [Mus musculus]	17	3.16228	22	3.49192	3.3271
gi|84794552	phosphatidylethanolamine-binding protein 1 [Mus musculus]	28	3.0761	39	3.93609	3.50609
gi|568889869	PREDICTED: ATP synthase subunit O, mitochondrial-like [Mus musculus]	25	3.0761	21	3.82882	3.45246
gi|22122705	GTPase, IMAP family member 7 [Mus musculus]	1	3.0761	3	1.91895	2.49753
gi|126116585	keratin, type II cytoskeletal 1 [Mus musculus]	6	3.04789	8	4.04636	3.54713
gi|31981716	histocompatibility 2, class II antigen A, alpha precursor [Mus musculus]	4	3.04789	6	2.62406	2.83598
gi|568933416	PREDICTED: hyccin isoform X2 [Mus musculus]	2	2.99226	8	2.57616	2.78421
gi|568942406	PREDICTED: CCR4-NOT transcription complex subunit 4 isoform X1 [Mus musculus]	1	2.93765	3	2.93071	2.93418
gi|568956328	PREDICTED: neuropilin-1 isoform X2 [Mus musculus]	4	2.93765	5	2.6	2.76882
gi|347582639	BRISC complex subunit Abro1 [Mus musculus]	3	2.93765	5	2.57616	2.75691
gi|568917832	PREDICTED: 14-3-3 protein beta/alpha isoform X1 [Mus musculus]	35	2.88403	39	2.57616	2.7301
gi|31981994	nucleolar complex protein 4 homolog [Mus musculus]	1	2.83139	2	3.97167	3.40153
gi|6679587	ras-related protein Rab-1A [Mus musculus]	48	2.83139	41	1.59578	2.21359
gi|9790261	protein TFG isoform 1 [Mus musculus]	11	2.77971	7	2.6	2.68986
gi|13384642	synaptojanin-2-binding protein [Mus musculus]	7	2.75423	3	2.55254	2.65339
gi|10946574	creatine kinase B-type [Mus musculus]	29	2.75423	30	2.52914	2.64169
gi|11276065	cytochrome P450 2E1 [Mus musculus]	15	2.72898	19	2.57616	2.65257
gi|10946572	fatty acid-binding protein, brain [Mus musculus]	9	2.72898	8	1.09389	1.91143
gi|6754696	macrophage migration inhibitory factor [Mus musculus]	10	2.70396	21	2.52914	2.61655
gi|29244314	V-set and immunoglobulin domain-containing protein 4 precursor [Mus musculus]	9	2.70396	13	2.24374	2.47385
gi|6755965	voltage-dependent anion-selective channel protein 2 [Mus musculus]	28	2.67917	36	2.67284	2.676
gi|23346437	splicing factor 3B subunit 4 [Mus musculus]	2	2.67917	3	2.62406	2.65161
gi|268370151	T-cell, immune regulator 1 [Mus musculus]	12	2.63027	19	2.72254	2.6764
gi|70778915	moesin [Mus musculus]	104	2.63023	74	6.41651	4.52337
gi|15617197	V-type proton ATPase subunit G 1 [Mus musculus]	2	2.60615	4	2.74773	2.67694
gi|31980648	ATP synthase subunit beta, mitochondrial precursor [Mus musculus]	114	2.58226	111	2.6	2.59113
gi|568980361	PREDICTED: 6.8 kDa mitochondrial proteolipid isoform X1 [Mus musculus]	1	2.55859	2	2.52914	2.54386
gi|6752940	ATP-binding cassette sub-family G member 1 [Mus musculus]	1	2.55859	6	1.59578	2.07718
gi|6755040	profilin-1 [Mus musculus]	52	2.51189	69	2.57616	2.54402
gi|160707990	dipeptidyl peptidase 1 preproprotein [Mus musculus]	26	2.51189	43	2.55254	2.53222
gi|568952281	PREDICTED: AP-2 complex subunit alpha-2 isoform X1 [Mus musculus]	108	2.51189	115	1.8322	2.17204
gi|568961450	PREDICTED: secretory carrier-associated membrane protein 2 isoform X1 [Mus musculus]	3	2.48886	6	2.6	2.54443
gi|42415475	protein disulfide-isomerase precursor [Mus musculus]	62	2.48886	47	2.57616	2.53251
gi|31543902	thioredoxin-like protein 1 [Mus musculus]	7	2.48886	9	2.39317	2.44101
gi|6753036	aldehyde dehydrogenase, mitochondrial precursor [Mus musculus]	100	2.46604	107	2.64834	2.55719
gi|6753126	asialoglycoprotein receptor 1 isoform a [Mus musculus]	8	2.46604	8	1.79876	2.1324
gi|162287349	liver carboxylesterase 1 precursor [Mus musculus]	10	2.42103	13	3.184	2.80252
gi|17975508	1,4-alpha-glucan-branching enzyme [Mus musculus]	7	2.42103	9	2.72254	2.57178
gi|157266281	trafficking protein particle complex subunit 5 [Mus musculus]	9	2.39883	6	2.57616	2.4875
gi|160837788	actin-related protein 2/3 complex subunit 1B [Mus musculus]	39	2.39883	53	2.48298	2.44091
gi|117320545	CD180 antigen precursor [Mus musculus]	8	2.37684	6	2.57616	2.4765
gi|160948612	cytochrome P450 2D9 [Mus musculus]	14	2.37684	18	2.06525	2.22105
gi|49355804	probable phospholipid-transporting ATPase 11C isoform b [Mus musculus]	33	2.33346	39	2.64834	2.4909
gi|568978809	PREDICTED: Ena-vasodilator stimulated phosphoprotein isoform X2 [Mus musculus]	8	2.33346	13	2.62406	2.47876
gi|205361128	predicted gene 12250 [Mus musculus]	13	2.33346	9	2.52914	2.4313
gi|30519939	protein canopy homolog 4 precursor [Mus musculus]	8	2.31206	9	2.64834	2.4802
gi|568946531	PREDICTED: U4/U6 small nuclear ribonucleoprotein Prp31 isoform X1 [Mus musculus]	7	2.31206	11	2.55254	2.4323
gi|28916671	poly(ADP-ribose) glycohydrolase ARH3 [Mus musculus]	4	2.29087	5	2.52914	2.41001
gi|18017602	SH3 domain-binding glutamic acid-rich-like protein 3 [Mus musculus]	9	2.29087	13	1.70205	1.99646
gi|568926669	PREDICTED: retrograde Golgi transport protein RGP1 homolog isoform X1 [Mus musculus]	2	2.29087	2	0.606699	1.44878
gi|169790909	28S ribosomal protein S9, mitochondrial precursor [Mus musculus]	1	2.26987	2	2.57616	2.42301
gi|31981816	cytochrome P450 2D10 [Mus musculus]	11	2.26987	15	1.90096	2.08541
gi|6754026	glycine N-methyltransferase [Mus musculus]	13	2.24905	19	2.6	2.42453
gi|13487925	estradiol 17 beta-dehydrogenase 5 [Mus musculus]	22	2.24905	15	2.6	2.42453
gi|568998898	PREDICTED: EGF-like module containing, mucin-like, hormone receptor-like sequence 1 isoform X2 [Mus musculus]	6	2.22844	7	2.69757	2.463
gi|568973617	PREDICTED: voltage-dependent anion-selective channel protein 1 isoform X1 [Mus musculus]	25	2.22844	43	2.6	2.41422
gi|112181182	cytochrome c oxidase subunit 5A, mitochondrial precursor [Mus musculus]	18	2.22844	20	2.57616	2.4023
gi|6753674	dipeptidyl peptidase 4 isoform 1 [Mus musculus]	71	2.22844	104	2.55254	2.39049
gi|123701966	BTB/POZ domain-containing protein KCTD12 [Mus musculus]	21	2.22844	19	2.52914	2.37879
gi|568943202	PREDICTED: rabenosyn-5 isoform X1 [Mus musculus]	8	2.22844	12	2.50596	2.3672
gi|33859753	ras-related protein Rap-1b precursor [Mus musculus]	47	2.208	39	2.64834	2.42817
gi|568960827	PREDICTED: pyruvate kinase, muscle isoform X5 [Mus musculus]	92	2.208	93	1.67099	1.9395
gi|14389423	scavenger receptor class B member 1 isoform 1 [Mus musculus]	7	2.208	8	1.12454	1.66627
gi|169646306	striatin-interacting protein 1 [Mus musculus]	8	2.18776	16	2.57616	2.38196
gi|13385384	26S proteasome non-ATPase regulatory subunit 12 [Mus musculus]	21	2.18776	22	1.70205	1.94491
gi|30519911	transgelin-2 [Mus musculus]	54	2.1677	47	2.55254	2.36012
gi|568936904	PREDICTED: mevalonate kinase isoform X3 [Mus musculus]	3	2.1677	6	1.65567	1.91169
gi|49258190	NCK-interacting protein with SH3 domain [Mus musculus]	9	2.14783	11	2.50596	2.32689
gi|6679535	prostacyclin synthase precursor [Mus musculus]	10	2.10863	12	2.77315	2.44089
gi|37674242	bone marrow stromal antigen 2 precursor [Mus musculus]	7	2.10863	4	1.45537	1.782
gi|6678145	translocon-associated protein subunit delta isoform 2 precursor [Mus musculus]	10	2.0893	11	6.71388	4.40159
gi|27754144	NADH dehydrogenase [ubiquinone] 1 beta subcomplex subunit 5, mitochondrial precursor [Mus musculus]	3	2.0893	3	2.62406	2.35668
gi|6677777	60S ribosomal protein L26 [Mus musculus]	5	2.0893	9	2.62406	2.35668
gi|312596940	sorting nexin-5 [Mus musculus]	61	2.0893	64	2.46022	2.27476
gi|7106255	arginase-1 [Mus musculus]	23	2.0893	13	2.39317	2.24123
gi|6755911	thioredoxin [Mus musculus]	14	2.07014	16	2.62406	2.3471
gi|29789289	enoyl-CoA hydratase, mitochondrial precursor [Mus musculus]	15	2.07014	20	2.6	2.33507
gi|21313408	ABI gene family member 3 isoform 1 [Mus musculus]	13	2.07014	19	2.6	2.33507
gi|30519943	sorting and assembly machinery component 50 homolog [Mus musculus]	14	2.07014	14	2.52914	2.29964
gi|18266680	succinyl-CoA:3-ketoacid coenzyme A transferase 1, mitochondrial precursor [Mus musculus]	12	2.05116	16	2.55254	2.30185
gi|84095197	type 1 phosphatidylinositol 4,5-bisphosphate 4-phosphatase [Mus musculus]	5	2.05116	10	2.50596	2.27856
gi|161484638	catechol O-methyltransferase [Mus musculus]	10	2.05116	15	2.48298	2.26707
gi|126723336	prohibitin-2 [Mus musculus]	24	2.05116	19	2.22317	2.13717
gi|160333304	apolipoprotein A-I preproprotein [Mus musculus]	11	2.03236	8	3.5561	2.79423
gi|568981552	PREDICTED: engulfment and cell motility protein 1 isoform X4 [Mus musculus]	15	2.03236	20	3.39604	2.7142
gi|13385896	ras-related protein Rab-32 [Mus musculus]	11	2.03236	14	2.67284	2.3526
gi|84871986	glutathione peroxidase 1 [Mus musculus]	34	2.03236	35	2.67284	2.3526
gi|124494256	prolow-density lipoprotein receptor-related protein 1 precursor [Mus musculus]	53	2.03236	65	2.62406	2.32821
gi|19527388	ubiquitin thioesterase OTUB1 [Mus musculus]	8	2.03236	9	2.57616	2.30426
gi|153791468	costars family protein ABRACL [Mus musculus]	6	2.03236	4	2.52914	2.28075
gi|568941439	PREDICTED: von Willebrand factor isoform X2 [Mus musculus]	2	2.03236	2	2.52914	2.28075
gi|13184050	arylacetamide deacetylase precursor [Mus musculus]	9	2.03236	11	2.48298	2.25767
gi|31981724	glutathione S-transferase A3 isoform a [Mus musculus]	20	2.01372	18	2.64834	2.33103
gi|31982861	carbonic anhydrase 3 [Mus musculus]	29	2.01372	28	2.52914	2.27143
gi|45504359	V-type proton ATPase subunit E 1 [Mus musculus]	13	2.01372	11	2.10365	2.05869
gi|392871558	receptor-type tyrosine-protein phosphatase C precursor [Mus musculus]	16	2.01372	16	0.926773	1.47025
gi|568923643	PREDICTED: chromatin target of PRMT1 protein isoform X2 [Mus musculus]	1	1.99526	5	2.64834	2.3218
gi|568949680	PREDICTED: folate receptor beta isoform X1 [Mus musculus]	6	1.99526	9	2.57616	2.28571
gi|13385624	eukaryotic translation initiation factor 2 subunit 1 [Mus musculus]	22	1.99526	23	2.57616	2.28571
gi|125628657	gamma-interferon-inducible lysosomal thiol reductase precursor [Mus musculus]	10	1.99526	16	2.41531	2.20529
gi|13626040	A-kinase anchor protein 12 [Mus musculus]	21	1.98166	19	2.00799	1.99483
gi|124486706	15-hydroxyprostaglandin dehydrogenase [NAD(+)] [Mus musculus]	7	1.97697	9	1.68563	1.8313
gi|61097906	alpha-actinin-1 [Mus musculus]	104	1.97697	84	1.42811	1.70254
gi|85861182	retinal dehydrogenase 1 [Mus musculus]	35	1.97697	40	1.08333	1.53015
gi|11968166	cathepsin Z preproprotein [Mus musculus]	36	1.97697	51	1.08333	1.53015
gi|100818161	RAP1, GTP-GDP dissociation stimulator 1 isoform a [Mus musculus]	22	1.97697	21	1.06356	1.52027
gi|568910404	PREDICTED: apolipoprotein A-II isoform X1 [Mus musculus]	1	1.97697	1	1.03458	1.50577
gi|568940102	PREDICTED: GTPase IMAP family member 4 isoform X1 [Mus musculus]	48	1.95885	49	2.07738	2.01811
gi|6755106	procollagen-lysine,2-oxoglutarate 5-dioxygenase 1 precursor [Mus musculus]	17	1.95885	20	2.05833	2.00859
gi|18017590	lipid phosphate phosphohydrolase 3 [Mus musculus]	10	1.95885	18	2.03946	1.99915
gi|90403595	canalicular multispecific organic anion transporter 2 [Mus musculus]	15	1.95885	20	2.02076	1.9898
gi|569006231	PREDICTED: fermitin family homolog 3 isoform X4 [Mus musculus]	27	1.95885	39	1.89459	1.92672
gi|568994645	PREDICTED: heme oxygenase 2 isoform X1 [Mus musculus]	15	1.95885	25	1.48171	1.72028
gi|568973860	PREDICTED: ketosamine-3-kinase isoform X1 [Mus musculus]	3	1.94089	6	3.29242	2.61665
gi|568947541	PREDICTED: cytoplasmic FMR1-interacting protein 1 isoform X1 [Mus musculus]	43	1.94089	53	2.34162	2.14125
gi|115392140	deleted in autism protein 1 homolog precursor [Mus musculus]	2	1.94089	5	2.0966	2.01874
gi|6753566	cytochrome P450 1A2 [Mus musculus]	11	1.94089	20	2.05833	1.99961
gi|568976325	PREDICTED: TBC1 domain family member 9B isoform X2 [Mus musculus]	20	1.94089	20	2.00224	1.97156
gi|569011811	PREDICTED: thymosin beta-4 isoform X1 [Mus musculus]	8	1.94089	1	2.00224	1.97156
gi|117553625	dedicator of cytokinesis protein 2 [Mus musculus]	23	1.94089	27	1.86001	1.90045
gi|145699099	UDP-glucuronosyltransferase 1-1 precursor [Mus musculus]	22	1.92309	22	2.94792	2.43551
gi|568915130	PREDICTED: probable phospholipid-transporting ATPase IIA isoform X6 [Mus musculus]	3	1.92309	6	2.07738	2.00024
gi|38371755	N(G),N(G)-dimethylarginine dimethylaminohydrolase 1 [Mus musculus]	17	1.92309	21	2.05833	1.99071
gi|23943828	bcl-2-like protein 13 [Mus musculus]	2	1.92309	1	2.03946	1.98128
gi|568968270	PREDICTED: probable E3 ubiquitin-protein ligase HERC4 isoform X1 [Mus musculus]	11	1.90546	15	2.78943	2.34745
gi|21450339	liver carboxylesterase B-1 precursor [Mus musculus]	16	1.90546	23	2.05833	1.9819
gi|6753966	glycerol-3-phosphate dehydrogenase [NAD(+)], cytoplasmic [Mus musculus]	8	1.90546	15	2.03946	1.97246
gi|6680047	guanine nucleotide-binding protein subunit beta-2-like 1 [Mus musculus]	43	1.90546	53	2.02076	1.96311
gi|10092608	glutathione S-transferase P 1 [Mus musculus]	43	1.90546	46	1.96569	1.93558
gi|6753762	epoxide hydrolase 1 precursor [Mus musculus]	32	1.90546	39	1.54709	1.72628
gi|569008631	PREDICTED: cytochrome b-245 heavy chain isoform X1 [Mus musculus]	14	1.88799	20	3.17333	2.53066
gi|148747546	serine protease inhibitor A3K precursor [Mus musculus]	8	1.88799	6	2.07738	1.98269
gi|13195646	cysteine-rich protein 2 [Mus musculus]	29	1.88799	49	2.03946	1.96373
gi|96975138	hypoxanthine-guanine phosphoribosyltransferase [Mus musculus]	17	1.88799	14	2.03946	1.96373
gi|568963603	PREDICTED: SNF-related serine/threonine-protein kinase isoform X6 [Mus musculus]	9	1.88799	12	2.03946	1.96373
gi|31982091	mitochondrial import receptor subunit TOM22 homolog [Mus musculus]	5	1.87068	4	2.116	1.99334
gi|114431250	phospholipase A-2-activating protein [Mus musculus]	18	1.87068	25	2.05833	1.96451
gi|569006273	PREDICTED: ectonucleoside triphosphate diphosphohydrolase 1 isoform X1 [Mus musculus]	5	1.87068	6	2.03946	1.95507
gi|568981933	PREDICTED: exocyst complex component 2 isoform X2 [Mus musculus]	25	1.87068	29	1.92982	1.90025
gi|6679082	glycylpeptide N-tetradecanoyltransferase 1 [Mus musculus]	11	1.87068	8	1.87722	1.87395
gi|66793416	sorting nexin-33 [Mus musculus]	3	1.87068	8	1.47746	1.67407
gi|83776557	disabled homolog 2 isoform a [Mus musculus]	39	1.86712	43	4.04153	2.95432
gi|8393343	fatty acid-binding protein, liver [Mus musculus]	38	1.85353	32	3.41598	2.63476
gi|568975382	PREDICTED: 60S ribosomal protein L38 isoform X1 [Mus musculus]	10	1.85353	11	2.68854	2.27103
gi|33859482	elongation factor 2 [Mus musculus]	78	1.85353	79	2.116	1.98477
gi|19527178	pyrethroid hydrolase Ces2a isoform 1 precursor [Mus musculus]	10	1.85353	13	2.0966	1.97507
gi|31981592	EH domain-containing protein 4 [Mus musculus]	50	1.85353	46	2.05833	1.95593
gi|6681145	Down syndrome critical region protein 3 homolog [Mus musculus]	5	1.85353	3	2.03946	1.9465
gi|568933236	PREDICTED: RNA-binding protein 33 isoform X3 [Mus musculus]	1	1.85353	2	2.03946	1.9465
gi|228008365	bile acyl-CoA synthetase precursor [Mus musculus]	6	1.85353	19	0.865996	1.35976
gi|254675292	probable imidazolonepropionase [Mus musculus]	5	1.83654	7	2.0966	1.96657
gi|6680351	immunity-related GTPase family M protein 1 [Mus musculus]	15	1.8197	13	2.38515	2.10243
gi|34328219	podocalyxin precursor [Mus musculus]	8	1.8197	10	2.07738	1.94854
gi|117320524	phosphatidylinositol 3-kinase regulatory subunit alpha isoform 2 [Mus musculus]	6	1.8197	12	2.03946	1.92958
gi|189339262	V-type proton ATPase subunit C 1 [Mus musculus]	17	1.8197	12	2.02076	1.92023
gi|166235890	pro-cathepsin H preproprotein [Mus musculus]	68	1.8197	69	1.94767	1.88369
gi|568962037	PREDICTED: von Willebrand factor A domain-containing protein 9 isoform X2 [Mus musculus]	2	1.8197	4	1.6808	1.75025
gi|6671672	F-actin-capping protein subunit alpha-2 [Mus musculus]	30	1.8197	33	1.25174	1.53572
gi|6754036	aspartate aminotransferase, mitochondrial [Mus musculus]	34	1.8197	52	1.20647	1.51308
gi|9790069	spliceosome RNA helicase Ddx39b [Mus musculus]	28	1.80302	32	2.05833	1.93068
gi|160298217	glutathione S-transferase A4 [Mus musculus]	8	1.80302	5	2.02076	1.91189
gi|255759892	gamma-adducin isoform b [Mus musculus]	38	1.80302	30	1.98388	1.89345
gi|116089273	rab GDP dissociation inhibitor beta [Mus musculus]	68	1.80302	68	1.06051	1.43177
gi|568987791	PREDICTED: L-gulonolactone oxidase isoform X1 [Mus musculus]	14	1.78649	16	6.33163	4.05906
gi|6678101	serine (or cysteine) proteinase inhibitor, clade B, member 9 [Mus musculus]	25	1.78649	18	4.46186	3.12417
gi|568952686	PREDICTED: nucleosome assembly protein 1-like 4 isoform X5 [Mus musculus]	10	1.78649	8	2.116	1.95124
gi|21313144	obg-like ATPase 1 isoform a [Mus musculus]	9	1.78649	12	2.07738	1.93193
gi|110347606	uroporphyrinogen decarboxylase [Mus musculus]	11	1.78649	10	2.03946	1.91298
gi|568960103	PREDICTED: N-acetylated-alpha-linked acidic dipeptidase 2 isoform X2 [Mus musculus]	10	1.78649	16	2.02076	1.90363
gi|568936228	PREDICTED: WD repeat and FYVE domain-containing protein 3 isoform X8 [Mus musculus]	29	1.78649	41	2.02076	1.90363
gi|568915237	PREDICTED: casein kinase II subunit alpha isoform X1 [Mus musculus]	14	1.78649	17	1.98388	1.88518
gi|171543886	phenylalanine-4-hydroxylase [Mus musculus]	9	1.78649	15	1.98388	1.88518
gi|568988186	PREDICTED: dehydrogenase/reductase SDR family member 1 isoform X1 [Mus musculus]	16	1.78649	12	1.89459	1.84054
gi|83745120	60S acidic ribosomal protein P2 [Mus musculus]	19	1.78649	13	1.01278	1.39963
gi|569004753	PREDICTED: nucleotide exchange factor SIL1 isoform X2 [Mus musculus]	1	1.78649	6	0.906809	1.34665
gi|328927075	microtubule-associated protein 4 isoform 1 [Mus musculus]	52	1.77011	55	3.08685	2.42848
gi|13385800	transcription elongation factor B polypeptide 2 [Mus musculus]	9	1.77011	8	1.68878	1.72944
gi|9506589	fructose-1,6-bisphosphatase 1 [Mus musculus]	19	1.77011	17	1.56882	1.66946
gi|45504394	integrin beta-1 precursor [Mus musculus]	39	1.76619	42	2.27302	2.0196
gi|6756037	14-3-3 protein eta [Mus musculus]	21	1.75388	23	2.7013	2.22759
gi|6755114	peroxiredoxin-5, mitochondrial precursor [Mus musculus]	35	1.75388	31	1.59798	1.67593
gi|568962753	PREDICTED: transforming protein RhoA isoform X1 [Mus musculus]	30	1.75388	20	1.59798	1.67593
gi|6724311	alcohol dehydrogenase 1 [Mus musculus]	23	1.75388	18	1.58333	1.66861
gi|46518528	long-chain-fatty-acid--CoA ligase 4 isoform 1 [Mus musculus]	13	1.75388	20	1.55443	1.65416
gi|6755995	WD repeat-containing protein 1 [Mus musculus]	60	1.75388	82	1.47086	1.61237
gi|56711244	NADH dehydrogenase [ubiquinone] iron-sulfur protein 6, mitochondrial precursor [Mus musculus]	6	1.7378	6	1.68878	1.71329
gi|13430890	histone H1.4 [Mus musculus]	17	1.7378	17	1.58333	1.66057
gi|134949013	rho-associated protein kinase 2 [Mus musculus]	27	1.7378	26	1.55443	1.64612
gi|30841008	ras-related protein Rab-18 isoform 2 precursor [Mus musculus]	20	1.7378	13	1.52606	1.63193
gi|154689581	SET and MYND domain-containing protein 5 [Mus musculus]	2	1.7378	3	1.52606	1.63193
gi|569009824	PREDICTED: Rho GTPase activating protein 4 isoform X2 [Mus musculus]	3	1.72187	10	1.83473	1.7783
gi|124358948	tetratricopeptide repeat protein 5 isoform a [Mus musculus]	2	1.72187	4	1.61277	1.66732
gi|27754031	sorting nexin-6 [Mus musculus]	32	1.72187	27	1.58333	1.6526
gi|568905198	PREDICTED: V-type proton ATPase subunit H isoform X2 [Mus musculus]	12	1.72187	13	0.596448	1.15916
gi|158635992	PDZ and LIM domain protein 1 [Mus musculus]	35	1.70608	30	2.53263	2.11936
gi|148540023	sodium/hydrogen exchanger 9 [Mus musculus]	5	1.70608	8	1.56882	1.63745
gi|6679955	glucosylceramidase isoform 1 precursor [Mus musculus]	20	1.70608	18	1.56882	1.63745
gi|6680991	cytochrome c oxidase subunit 7C, mitochondrial precursor [Mus musculus]	1	1.69044	2	1.59798	1.64421
gi|21450243	UDP-glucuronosyltransferase 3A2 precursor [Mus musculus]	2	1.69044	6	1.59798	1.64421
gi|62198717	cytochrome c oxidase subunit II (mitochondrion) [Mus musculus domesticus]	11	1.69044	11	1.58333	1.63689
gi|94721328	vesicle-associated membrane protein-associated protein A [Mus musculus]	20	1.69044	11	1.54018	1.61531
gi|7305497	solute carrier organic anion transporter family member 1A1 [Mus musculus]	18	1.69044	23	1.52606	1.60825
gi|568930411	PREDICTED: nuclear inhibitor of protein phosphatase 1 isoform X2 [Mus musculus]	4	1.69044	3	1.51207	1.60126
gi|251823891	histidine--tRNA ligase, cytoplasmic [Mus musculus]	17	1.69044	18	1.36638	1.52841
gi|6755566	Na(+)/H(+) exchange regulatory cofactor NHE-RF1 [Mus musculus]	14	1.67536	9	2.65265	2.16401
gi|58037481	sec1 family domain-containing protein 1 [Mus musculus]	18	1.67494	16	1.62769	1.65132
gi|569011849	PREDICTED: potassium channel tetramerisation domain containing 12b isoform X2 [Mus musculus]	10	1.67494	12	1.56882	1.62188
gi|21312544	interferon-induced 35 kDa protein homolog [Mus musculus]	10	1.67494	6	1.56882	1.62188
gi|112293266	heat shock 70 kDa protein 4 [Mus musculus]	50	1.67494	44	1.56882	1.62188
gi|8394027	serine/threonine-protein phosphatase 2A 65 kDa regulatory subunit A alpha isoform [Mus musculus]	48	1.67494	42	1.54018	1.60756
gi|6754656	mannose-binding protein C precursor [Mus musculus]	1	1.67494	2	1.54018	1.60756
gi|164518904	vacuolar protein sorting-associated protein 26A isoform b [Mus musculus]	16	1.67494	22	1.52606	1.6005
gi|33469015	lysosomal Pro-X carboxypeptidase precursor [Mus musculus]	14	1.67494	24	1.49821	1.58658
gi|6755226	protein tyrosine phosphatase type IVA 1 [Mus musculus]	5	1.65959	5	1.61277	1.63618
gi|6679505	26S proteasome non-ATPase regulatory subunit 4 isoform 2 [Mus musculus]	11	1.65959	12	1.58333	1.62146
gi|208431789	UPF0696 protein C11orf68 homolog isoform a [Mus musculus]	5	1.65959	6	1.56882	1.6142
gi|568921649	PREDICTED: rho-related GTP-binding protein RhoC isoform X1 [Mus musculus]	27	1.65959	14	1.51207	1.58583
gi|569020298	PREDICTED: antigen peptide transporter 2 isoform X1 [Mus musculus]	12	1.65959	19	1.49821	1.5789
gi|124286826	eukaryotic peptide chain release factor subunit 1 [Mus musculus]	16	1.65959	16	1.49821	1.5789
gi|6679369	cytosolic phospholipase A2 [Mus musculus]	10	1.64437	11	3.30805	2.47621
gi|114205428	reticulocalbin-2 isoform 1 precursor [Mus musculus]	3	1.64437	2	1.59798	1.62118
gi|21450291	fructose-bisphosphate aldolase B [Mus musculus]	34	1.64437	26	1.59798	1.62118
gi|111378397	phosphatidylinositol-glycan-specific phospholipase D precursor [Mus musculus]	24	1.64437	23	1.58333	1.61385
gi|84042525	lysosomal protective protein isoform a preproprotein [Mus musculus]	21	1.64437	23	1.58333	1.61385
gi|31981304	V-type proton ATPase subunit d 1 [Mus musculus]	10	1.64437	12	1.56882	1.60659
gi|31541815	peroxisomal bifunctional enzyme [Mus musculus]	11	1.64437	12	1.55443	1.5994
gi|568995214	PREDICTED: serine/threonine-protein kinase PAK 2 isoform X1 [Mus musculus]	29	1.64437	39	1.55443	1.5994
gi|33563282	proteasome subunit alpha type-1 [Mus musculus]	15	1.64437	19	1.20108	1.42273
gi|6755152	prolyl endopeptidase [Mus musculus]	24	1.64437	21	0.743999	1.19419
gi|15011841	glutathione peroxidase 3 precursor [Mus musculus]	6	1.6293	5	1.62769	1.62849
gi|568933008	PREDICTED: platelet glycoprotein 4 isoform X6 [Mus musculus]	22	1.6293	16	1.61277	1.62103
gi|58037443	glucose-induced degradation protein 8 homolog [Mus musculus]	3	1.6293	4	1.56882	1.59906
gi|13384964	histone chaperone ASF1A [Mus musculus]	1	1.6293	1	1.54018	1.58474
gi|254911014	protein phosphatase 1 regulatory subunit 21 [Mus musculus]	22	1.6293	18	1.41766	1.52348
gi|261823995	serum paraoxonase/arylesterase 1 precursor [Mus musculus]	7	1.6293	6	1.17916	1.40423
gi|568986513	PREDICTED: annexin A7 isoform X2 [Mus musculus]	28	1.6293	33	0.999016	1.31416
gi|6679671	epidermal growth factor receptor substrate 15 isoform A [Mus musculus]	30	1.6293	37	0.8083	1.2188
gi|530537263	vasodilator-stimulated phosphoprotein isoform 3 [Mus musculus]	14	1.61436	21	2.04914	1.83175
gi|13928670	vacuolar protein sorting-associated protein 35 [Mus musculus]	41	1.61436	34	1.81791	1.71613
gi|6677739	regucalcin [Mus musculus]	24	1.61436	24	1.7044	1.65938
gi|227116327	talin-1 [Mus musculus]	299	1.61436	331	1.58333	1.59885
gi|66793429	peroxisomal acyl-coenzyme A oxidase 1 isoform 1 [Mus musculus]	19	1.61436	21	1.58333	1.59885
gi|59958368	uncharacterized protein C1orf50 homolog [Mus musculus]	1	1.61436	2	1.58333	1.59885
gi|126032329	elongation factor 1-alpha 1 [Mus musculus]	125	1.61436	146	1.56882	1.59159
gi|569003445	PREDICTED: solute carrier family 12 member 2 isoform X1 [Mus musculus]	4	1.61436	6	1.56882	1.59159
gi|568910516	PREDICTED: kinesin-associated protein 3 isoform X2 [Mus musculus]	2	1.61436	5	1.55443	1.5844
gi|6678233	thromboxane A2 receptor [Mus musculus]	1	1.61436	3	1.51207	1.56322
gi|21450129	acetyl-CoA acetyltransferase, mitochondrial precursor [Mus musculus]	35	1.59956	42	1.58333	1.59145
gi|6680045	guanine nucleotide-binding protein G(I)/G(S)/G(T) subunit beta-1 [Mus musculus]	41	1.59956	51	1.56882	1.58419
gi|160298209	aspartate aminotransferase, cytoplasmic [Mus musculus]	30	1.59956	25	1.56882	1.58419
gi|568915590	PREDICTED: gamma-butyrobetaine dioxygenase isoform X2 [Mus musculus]	1	1.59956	2	1.56882	1.58419
gi|329664973	actin-related protein 3 [Mus musculus]	34	1.59956	52	1.11576	1.35766
gi|27370032	ubiquitin-like modifier-activating enzyme 6 [Mus musculus]	20	1.59956	23	1.10553	1.35255
gi|568956292	PREDICTED: lysosomal alpha-mannosidase isoform X3 [Mus musculus]	29	1.59956	36	0.838634	1.2191
gi|569002959	PREDICTED: NAD-dependent malic enzyme, mitochondrial isoform X1 [Mus musculus]	33	1.58489	31	3.79815	2.69152
gi|569005967	PREDICTED: aldehyde dehydrogenase family 3 member B1 isoform X1 [Mus musculus]	11	1.58489	11	3.07307	2.32898
gi|304376297	serine/threonine-protein phosphatase 6 regulatory ankyrin repeat subunit B [Mus musculus]	19	1.58489	26	1.61277	1.59883
gi|568999436	PREDICTED: protein phosphatase 1B isoform X1 [Mus musculus]	5	1.58489	6	1.61277	1.59883
gi|575501696	cytosolic non-specific dipeptidase [Mus musculus]	41	1.58489	35	1.59798	1.59144
gi|569004389	PREDICTED: sorting nexin-2 isoform X1 [Mus musculus]	70	1.58489	75	1.59798	1.59144
gi|40254577	40S ribosomal protein S12 [Mus musculus]	22	1.58489	21	1.58333	1.58411
gi|568944741	PREDICTED: apolipoprotein E isoform X1 [Mus musculus]	15	1.58489	17	1.58333	1.58411
gi|568937194	PREDICTED: 2'-5'-oligoadenylate synthase 2 isoform X2 [Mus musculus]	2	1.58489	3	1.58333	1.58411
gi|568975514	PREDICTED: ethanolamine-phosphate cytidylyltransferase isoform X3 [Mus musculus]	3	1.58489	5	1.56882	1.57686
gi|568924208	PREDICTED: di-N-acetylchitobiase isoform X1 [Mus musculus]	10	1.58489	13	1.55443	1.56966
gi|71043944	sorting nexin-1 [Mus musculus]	30	1.58489	36	1.54018	1.56254
gi|31560737	adenylosuccinate synthetase isozyme 2 [Mus musculus]	19	1.58489	17	1.52606	1.55548
gi|21313074	trans-L-3-hydroxyproline dehydratase [Mus musculus]	3	1.57036	5	4.73775	3.15406
gi|6680748	ATP synthase subunit alpha, mitochondrial precursor [Mus musculus]	87	1.57036	69	3.13763	2.354
gi|568915169	PREDICTED: catalase isoform X1 [Mus musculus]	36	1.57036	35	1.61277	1.59157
gi|6754004	guanine nucleotide-binding protein subunit alpha-11 [Mus musculus]	20	1.57036	26	1.56882	1.56959
gi|6755967	voltage-dependent anion-selective channel protein 3 isoform 2 [Mus musculus]	23	1.57036	28	1.55443	1.5624
gi|51491845	clathrin heavy chain 1 [Mus musculus]	348	1.57036	378	1.55443	1.5624
gi|28395023	nck-associated protein 1 isoform b [Mus musculus]	31	1.57036	44	1.48447	1.52742
gi|13385294	prenylcysteine oxidase precursor [Mus musculus]	13	1.55597	25	2.57972	2.06784
gi|568938998	PREDICTED: serine/threonine-protein kinase LMTK2 isoform X1 [Mus musculus]	2	1.55597	3	1.86884	1.7124
gi|22165384	tubulin beta-4B chain [Mus musculus]	194	1.55597	181	1.72017	1.63807
gi|568966250	PREDICTED: ADP-ribosylation factor-like 1 isoform X1 [Mus musculus]	4	1.55597	5	1.61277	1.58437
gi|550544230	S-formylglutathione hydrolase isoform 1 [Mus musculus]	14	1.55597	26	1.59798	1.57697
gi|6671565	AP-3 complex subunit delta-1 [Mus musculus]	18	1.55597	17	1.58333	1.56965
gi|19526878	pyrroline-5-carboxylate reductase 2 [Mus musculus]	8	1.55597	15	1.56882	1.56239
gi|568923553	PREDICTED: guanylate cyclase soluble subunit alpha-3 isoform X1 [Mus musculus]	2	1.55597	6	1.55443	1.5552
gi|169790939	rho GTPase-activating protein 17 isoform a [Mus musculus]	19	1.55597	22	1.17916	1.36756
gi|568943078	PREDICTED: autophagy related 7 isoform X2 [Mus musculus]	19	1.55597	18	0.710514	1.13324
gi|595582289	toll-like receptor 7 isoform a precursor [Mus musculus]	3	1.5417	14	2.24684	1.89427
gi|79750133	thromboxane-A synthase [Mus musculus]	12	1.5417	16	1.7044	1.62305
gi|84370288	hexokinase-3 isoform 1 [Mus musculus]	31	1.5417	37	1.61277	1.57723
gi|188035875	glycogen [starch] synthase, liver [Mus musculus]	2	1.5417	5	1.59798	1.56984
gi|31543940	vesicle-associated membrane protein-associated protein B [Mus musculus]	17	1.5417	9	1.58333	1.56252
gi|21644587	DCC-interacting protein 13-beta [Mus musculus]	24	1.5417	32	1.58333	1.56252
gi|6754906	cytosolic Fe-S cluster assembly factor NUBP1 [Mus musculus]	1	1.5417	1	1.56882	1.55526
gi|576080555	glyceraldehyde-3-phosphate dehydrogenase isoform 1 [Mus musculus]	137	1.5417	158	1.55443	1.54807
gi|76253678	mediator of RNA polymerase II transcription subunit 27 isoform a [Mus musculus]	1	1.52757	3	1.59798	1.56277
gi|268607642	cytochrome P450 2C70 precursor [Mus musculus]	8	1.52757	11	1.56882	1.54819
gi|568897055	PREDICTED: eukaryotic translation initiation factor 5-like [Mus musculus]	10	1.52757	11	1.56882	1.54819
gi|21312012	NADH dehydrogenase [ubiquinone] 1 alpha subcomplex subunit 8 [Mus musculus]	8	1.52757	11	1.55443	1.541
gi|568941801	PREDICTED: urocanate hydratase isoform X1 [Mus musculus]	12	1.52757	14	1.55443	1.541
gi|23943807	copine-2 [Mus musculus]	25	1.52757	26	1.51207	1.51982
gi|31542563	dnaJ homolog subfamily C member 3 precursor [Mus musculus]	15	1.52757	14	1.0461	1.28683
gi|133504509	oxysterol-binding protein 1 [Mus musculus]	15	1.51356	17	3.72883	2.62119
gi|568931207	PREDICTED: wiskott-Aldrich syndrome protein family member 2 isoform X3 [Mus musculus]	14	1.51356	13	1.59798	1.55577
gi|120537241	leucine--tRNA ligase, cytoplasmic [Mus musculus]	16	1.51356	16	1.58333	1.54845
gi|30725764	phospholipase D4 [Mus musculus]	28	1.51356	29	1.56882	1.54119
gi|16930823	proline synthase co-transcribed bacterial homolog protein isoform a [Mus musculus]	11	1.51356	15	1.48447	1.49902
gi|84781797	HRAS-like suppressor 3 [Mus musculus]	2	1.49969	3	2.22624	1.86296
gi|6671664	calnexin precursor [Mus musculus]	43	1.49969	32	1.59798	1.54883
gi|224967062	macrophage mannose receptor 1 precursor [Mus musculus]	146	1.49969	191	1.59798	1.54883
gi|134053913	26S proteasome non-ATPase regulatory subunit 5 [Mus musculus]	20	1.49969	18	1.58333	1.54151
gi|71774133	peptidyl-prolyl cis-trans isomerase B precursor [Mus musculus]	32	1.49969	28	1.56882	1.53425
gi|568923535	PREDICTED: Na(+)/H(+) exchange regulatory cofactor NHE-RF3 isoform X4 [Mus musculus]	12	1.49969	15	1.55443	1.52706
gi|6678924	55 kDa erythrocyte membrane protein [Mus musculus]	29	1.49969	22	1.40466	1.45217
gi|568905977	PREDICTED: MOB family member 4, phocein isoform X1 [Mus musculus]	7	1.48594	9	5.5408	3.51337
gi|83816893	probable ATP-dependent RNA helicase DDX5 [Mus musculus]	45	1.48594	43	1.97502	1.73048
gi|161086984	AP-2 complex subunit sigma [Mus musculus]	7	1.48594	10	1.61277	1.54935
gi|569009400	PREDICTED: ras-related protein Rap-2c isoform X2 [Mus musculus]	7	1.48594	9	1.59798	1.54196
gi|38142460	electron transfer flavoprotein subunit beta [Mus musculus]	16	1.48594	14	1.59798	1.54196
gi|15617203	chloride intracellular channel protein 1 [Mus musculus]	25	1.48594	23	1.59798	1.54196
gi|124001560	cytochrome P450 2F2 precursor [Mus musculus]	20	1.48594	29	1.59798	1.54196
gi|6679809	flotillin-1 [Mus musculus]	18	1.48594	17	1.55443	1.52019
gi|52353955	D-3-phosphoglycerate dehydrogenase [Mus musculus]	2	1.48594	4	1.54018	1.51306
gi|20532344	TNFAIP3-interacting protein 2 [Mus musculus]	1	1.48594	4	1.00826	1.2471
gi|31542421	crk-like protein isoform 1 [Mus musculus]	15	1.47231	14	2.53263	2.00247
gi|253795498	protein DEK [Mus musculus]	13	1.47231	11	2.0681	1.77021
gi|262118273	arginine--tRNA ligase, cytoplasmic [Mus musculus]	30	1.47231	26	1.56882	1.52056
gi|568996619	PREDICTED: arf-GAP with coiled-coil, ANK repeat and PH domain-containing protein 2 isoform X5 [Mus musculus]	28	1.47231	24	1.56882	1.52056
gi|568962890	PREDICTED: ubiquitin carboxyl-terminal hydrolase 4 isoform X3 [Mus musculus]	16	1.47231	19	1.56882	1.52056
gi|33504483	40S ribosomal protein S9 [Mus musculus]	13	1.47231	10	1.54018	1.50625
gi|18152793	pyruvate dehydrogenase E1 component subunit beta, mitochondrial precursor [Mus musculus]	16	1.47231	22	1.52606	1.49919
gi|85362703	transmembrane emp24 domain-containing protein 1 precursor [Mus musculus]	2	1.47231	1	1.51207	1.49219
gi|568903782	PREDICTED: 40S ribosomal protein SA-like [Mus musculus]	33	1.47231	35	1.43078	1.45155
gi|116174791	dysferlin isoform 1 [Mus musculus]	106	1.45881	103	2.53263	1.99572
gi|90991710	protein SCO1 homolog, mitochondrial [Mus musculus]	1	1.45881	6	2.39647	1.92764
gi|61657921	kinesin-1 heavy chain [Mus musculus]	39	1.45881	37	1.59798	1.5284
gi|21450625	eukaryotic initiation factor 4A-I isoform 1 [Mus musculus]	36	1.45881	41	1.58333	1.52107
gi|15426055	coatomer subunit beta [Mus musculus]	37	1.45881	57	1.58333	1.52107
gi|85362731	carbonic anhydrase-related protein [Mus musculus]	12	1.45881	12	1.54018	1.4995
gi|148747410	coatomer subunit delta [Mus musculus]	36	1.45881	29	1.51207	1.48544
gi|6756041	14-3-3 protein zeta/delta isoform 1 [Mus musculus]	48	1.45881	36	1.10553	1.28217
gi|568938947	PREDICTED: ligand of Numb protein X 2 isoform X1 [Mus musculus]	1	1.44544	3	1.58333	1.51439
gi|568987842	PREDICTED: DDB1- and CUL4-associated factor 11 isoform X11 [Mus musculus]	1	1.44544	3	1.58333	1.51439
gi|568974292	PREDICTED: T-cell immunoglobulin and mucin domain-containing protein 4 isoform X1 [Mus musculus]	3	1.44544	4	1.56882	1.50713
gi|6753494	coronin-1B [Mus musculus]	25	1.44544	22	1.52606	1.48575
gi|21313640	AP-2 complex subunit beta isoform b [Mus musculus]	77	1.44544	103	1.48447	1.46496
gi|569008738	PREDICTED: sodium/hydrogen exchanger 7 isoform X2 [Mus musculus]	1	1.44544	3	1.48447	1.46496
gi|568937464	PREDICTED: ankyrin repeat domain-containing protein 13A isoform X1 [Mus musculus]	6	1.44544	8	1.12609	1.28576
gi|22267442	cytochrome b-c1 complex subunit 2, mitochondrial precursor [Mus musculus]	40	1.43219	55	3.94069	2.68644
gi|257153454	nicotinamide phosphoribosyltransferase [Mus musculus]	29	1.43219	29	1.72017	1.57618
gi|13374567	carbonic anhydrase 13 [Mus musculus]	1	1.43219	1	1.58333	1.50776
gi|254692928	protein Smaug homolog 2 [Mus musculus]	1	1.43219	5	1.56882	1.5005
gi|82524276	RNA binding motif protein 6 isoform b [Mus musculus]	1	1.43219	5	1.55443	1.49331
gi|13385518	ADP-ribosylation factor-like protein 8B [Mus musculus]	10	1.43219	11	1.47086	1.45153
gi|13385854	peptidyl-prolyl cis-trans isomerase D [Mus musculus]	15	1.43219	19	1.15764	1.29491
gi|299890784	dnaJ homolog subfamily B member 11 precursor [Mus musculus]	8	1.43219	9	1.0954	1.26379
gi|71061451	lanosterol 14-alpha demethylase [Mus musculus]	2	1.43219	5	1.05578	1.24398
gi|29293809	ATP-citrate synthase isoform 2 [Mus musculus]	46	1.41906	46	2.57972	1.99939
gi|6754976	peroxiredoxin-1 [Mus musculus]	58	1.41906	61	1.7044	1.56173
gi|21312338	protein C19orf12 homolog [Mus musculus]	1	1.41906	3	1.58333	1.5012
gi|42558248	caprin-1 isoform a [Mus musculus]	14	1.41906	13	1.58333	1.5012
gi|226052788	ATP-binding cassette sub-family D member 4 [Mus musculus]	3	1.41906	4	1.55443	1.48675
gi|568984376	PREDICTED: splicing regulatory glutamine/lysine-rich protein 1 isoform X1 [Mus musculus]	3	1.41906	5	1.54018	1.47962
gi|228008363	switch-associated protein 70 [Mus musculus]	14	1.41906	18	0.73042	1.07474
gi|568908047	PREDICTED: calcium-binding protein 39 isoform X2 [Mus musculus]	12	1.40605	17	2.03036	1.7182
gi|255069715	cytosol aminopeptidase [Mus musculus]	15	1.40605	19	1.62769	1.51687
gi|117606214	5'-3' exoribonuclease 2 [Mus musculus]	15	1.40605	19	1.61277	1.50941
gi|27229022	charged multivesicular body protein 1b-2 [Mus musculus]	5	1.40605	3	1.59798	1.50202
gi|22122387	cystathionine gamma-lyase [Mus musculus]	7	1.40605	9	1.58333	1.49469
gi|150378458	disintegrin and metalloproteinase domain-containing protein 10 precursor [Mus musculus]	15	1.40605	26	1.56882	1.48743
gi|134288917	cytoplasmic dynein 1 heavy chain 1 [Mus musculus]	233	1.40605	247	1.56882	1.48743
gi|31981086	EF-hand domain-containing protein D2 [Mus musculus]	13	1.40605	12	1.56882	1.48743
gi|124286823	ataxin-1-like [Mus musculus]	1	1.40605	1	1.55443	1.48024
gi|21313040	39S ribosomal protein L53, mitochondrial [Mus musculus]	1	1.40605	3	1.54018	1.47312
gi|568991879	PREDICTED: tensin like C1 domain-containing phosphatase isoform X7 [Mus musculus]	25	1.40605	37	1.54018	1.47312
gi|6753190	beta-galactosidase preproprotein [Mus musculus]	22	1.39316	25	1.64275	1.51795
gi|568975470	PREDICTED: keratin, type I cytoskeletal 42 isoform X2 [Mus musculus]	6	1.39316	7	1.61277	1.50296
gi|568917828	PREDICTED: solute carrier family 23 member 2 isoform X2 [Mus musculus]	1	1.39316	3	1.55443	1.4738
gi|568905803	PREDICTED: 60 kDa heat shock protein, mitochondrial isoform X1 [Mus musculus]	59	1.39316	42	1.55443	1.4738
gi|254540168	78 kDa glucose-regulated protein precursor [Mus musculus]	121	1.39316	115	1.41766	1.40541
gi|28626508	GTP-binding protein Rheb precursor [Mus musculus]	8	1.39316	4	1.13651	1.26483
gi|164663791	protein kinase C alpha type [Mus musculus]	4	1.39316	8	1.01759	1.20537
gi|9903609	thioredoxin, mitochondrial precursor [Mus musculus]	4	1.38038	3	2.7013	2.04084
gi|9506911	NADH dehydrogenase [ubiquinone] 1 alpha subcomplex subunit 1 [Mus musculus]	2	1.38038	1	2.7013	2.04084
gi|569005671	PREDICTED: RAS guanyl-releasing protein 2 isoform X7 [Mus musculus]	10	1.38038	9	1.73609	1.55824
gi|568936205	PREDICTED: BRCA1-A complex subunit Abraxas isoform X1 [Mus musculus]	1	1.38038	4	1.61277	1.49658
gi|254750656	cytohesin-3 isoform 1 [Mus musculus]	3	1.38038	5	1.59798	1.48918
gi|568906530	PREDICTED: UDP-glucose:glycoprotein glucosyltransferase 1 isoform X1 [Mus musculus]	58	1.38038	64	1.59798	1.48918
gi|158517895	tetratricopeptide repeat protein 38 [Mus musculus]	14	1.38038	17	1.56882	1.4746
gi|31560255	regulator of microtubule dynamics protein 1 [Mus musculus]	3	1.38038	5	1.54018	1.46028
gi|6755714	transgelin [Mus musculus]	3	1.38038	2	1.54018	1.46028
gi|6678315	TSC22 domain family protein 1 isoform 2 [Mus musculus]	1	1.38038	2	1.54018	1.46028
gi|568922551	PREDICTED: pogo transposable element with ZNF domain isoform X3 [Mus musculus]	2	1.38038	1	1.44402	1.4122
gi|31981338	signal recognition particle 54 kDa protein [Mus musculus]	13	1.36773	16	3.0449	2.20631
gi|6753404	CCAAT/enhancer-binding protein beta isoform a [Mus musculus]	1	1.36773	1	2.10655	1.73714
gi|112293264	protein disulfide-isomerase A3 precursor [Mus musculus]	105	1.36773	97	1.29536	1.33155
gi|171543853	microtubule-associated protein 1B [Mus musculus]	4	1.36773	11	1.29536	1.33155
gi|9910548	SH3 domain-binding glutamic acid-rich-like protein [Mus musculus]	16	1.36773	11	1.29536	1.33155
gi|9790019	acid ceramidase precursor [Mus musculus]	39	1.36773	34	1.28349	1.32561
gi|6679537	prostaglandin G/H synthase 1 precursor [Mus musculus]	38	1.36773	42	1.23706	1.30239
gi|327315356	retinoic acid receptor RXR-beta isoform 1 [Mus musculus]	4	1.36773	6	1.13865	1.25319
gi|568956646	PREDICTED: alanine--tRNA ligase, cytoplasmic isoform X4 [Mus musculus]	23	1.36773	24	0.731798	1.04976
gi|153791919	trafficking protein particle complex subunit 2 [Mus musculus]	2	1.35519	4	2.44563	1.90041
gi|6681069	cysteine and glycine-rich protein 1 [Mus musculus]	14	1.35519	15	1.55737	1.45628
gi|140972309	NADH dehydrogenase [ubiquinone] flavoprotein 3, mitochondrial isoform 1 [Mus musculus]	2	1.35519	4	1.38163	1.36841
gi|118344444	ras GTPase-activating-like protein IQGAP2 [Mus musculus]	76	1.35519	85	1.33165	1.34342
gi|568950004	PREDICTED: cGMP-dependent 3',5'-cyclic phosphodiesterase isoform X5 [Mus musculus]	53	1.35519	55	1.31944	1.33732
gi|568936023	PREDICTED: DBIRD complex subunit ZNF326 isoform X1 [Mus musculus]	1	1.35519	4	1.30735	1.33127
gi|147904547	charged multivesicular body protein 6 [Mus musculus]	4	1.35519	1	1.30735	1.33127
gi|20149764	stabilin-2 precursor [Mus musculus]	133	1.35519	189	1.30735	1.33127
gi|6754474	importin subunit alpha-1 [Mus musculus]	2	1.35519	4	1.29536	1.32528
gi|568974052	PREDICTED: ADP-ribosylation factor-binding protein GGA3 isoform X1 [Mus musculus]	3	1.35519	4	1.29536	1.32528
gi|58037311	transmembrane protein 192 isoform 1 [Mus musculus]	2	1.35519	6	1.28349	1.31934
gi|6680512	transcription factor jun-B [Mus musculus]	1	1.35519	1	1.18138	1.26829
gi|7305395	purine nucleoside phosphorylase [Mus musculus]	51	1.34276	60	1.42034	1.38155
gi|156627553	7-methylguanosine phosphate-specific 5'-nucleotidase isoform 1 [Mus musculus]	3	1.34276	1	1.38163	1.3622
gi|40254160	ras-related protein Rap-2a precursor [Mus musculus]	6	1.34276	6	1.38163	1.3622
gi|110347487	cytoplasmic aconitate hydratase [Mus musculus]	45	1.34276	34	1.38163	1.3622
gi|568973619	PREDICTED: transient receptor potential cation channel subfamily V member 2 isoform X1 [Mus musculus]	3	1.34276	4	1.33165	1.33721
gi|240120047	probable arginine--tRNA ligase, mitochondrial precursor [Mus musculus]	1	1.34276	5	1.31944	1.3311
gi|568909356	PREDICTED: plasma membrane calcium ATPase 4 isoform X6 [Mus musculus]	36	1.34276	36	1.30735	1.32506
gi|13385862	protein jagunal homolog 1 isoform 1 [Mus musculus]	1	1.34276	3	1.30735	1.32506
gi|113680352	carbonyl reductase [NADPH] 1 [Mus musculus]	26	1.34276	20	1.30735	1.32506
gi|6680027	glutamate dehydrogenase 1, mitochondrial precursor [Mus musculus]	68	1.34276	56	1.29536	1.31906
gi|9506735	solute carrier family 2, facilitated glucose transporter member 8 [Mus musculus]	1	1.34276	2	1.29536	1.31906
gi|6753586	cytochrome P450 2J5 [Mus musculus]	8	1.34276	13	1.28349	1.31313
gi|30520239	neutral cholesterol ester hydrolase 1 [Mus musculus]	8	1.34276	10	1.11787	1.23032
gi|21313140	tax1-binding protein 3 [Mus musculus]	6	1.34276	9	1.07744	1.2101
gi|254911120	cytosolic Fe-S cluster assembly factor NARFL [Mus musculus]	1	1.34276	3	0.896171	1.11947
gi|13384844	28S ribosomal protein S16, mitochondrial precursor [Mus musculus]	1	1.33045	1	1.94263	1.63654
gi|568987734	PREDICTED: zinc finger SWIM domain-containing protein 8 isoform X7 [Mus musculus]	2	1.33045	5	1.58632	1.45839
gi|568929763	PREDICTED: mesoderm induction early response protein 1 isoform X7 [Mus musculus]	2	1.33045	4	1.36896	1.34971
gi|7657011	DNA damage-binding protein 1 [Mus musculus]	36	1.33045	40	1.35641	1.34343
gi|83523742	WD repeat-containing protein 75 [Mus musculus]	2	1.33045	3	1.33165	1.33105
gi|6679653	glutamyl aminopeptidase [Mus musculus]	37	1.33045	41	1.30735	1.3189
gi|115334671	4-trimethylaminobutyraldehyde dehydrogenase precursor [Mus musculus]	29	1.33045	31	1.30735	1.3189
gi|6754508	LIM and SH3 domain protein 1 [Mus musculus]	31	1.33045	38	1.29536	1.31291
gi|110350660	DDRGK domain-containing protein 1 precursor [Mus musculus]	1	1.33045	1	1.27172	1.30109
gi|6680732	aryl hydrocarbon receptor nuclear translocator-like protein 1 isoform 1 [Mus musculus]	1	1.33045	2	1.23706	1.28376
gi|6754900	5'-nucleotidase precursor [Mus musculus]	14	1.33045	15	0.982632	1.15654
gi|568935528	PREDICTED: rho GTPase-activating protein 24 isoform X2 [Mus musculus]	1	1.31826	1	1.30735	1.3128
gi|21450259	exosome complex component RRP4 [Mus musculus]	2	1.31826	4	1.24851	1.28338
gi|225735657	sulfated glycoprotein 1 isoform F preproprotein [Mus musculus]	37	1.31826	50	1.23706	1.27766
gi|31543773	Sjoegren syndrome/scleroderma autoantigen 1 homolog [Mus musculus]	1	1.30617	4	2.78222	2.04419
gi|568908352	PREDICTED: septin-2 isoform X1 [Mus musculus]	43	1.30617	41	1.31944	1.31281
gi|6680121	glutathione S-transferase Mu 2 [Mus musculus]	39	1.30617	30	1.24851	1.27734
gi|30424663	putative transferase CAF17 homolog, mitochondrial isoform 1 precursor [Mus musculus]	1	1.2942	3	2.03419	1.66419
gi|254553458	glucose-6-phosphate isomerase [Mus musculus]	41	1.2942	30	1.8552	1.5747
gi|12963555	omega-amidase NIT2 [Mus musculus]	15	1.2942	18	1.30735	1.30077
gi|568965555	PREDICTED: vacuolar protein sorting-associated protein VTA1 homolog isoform X1 [Mus musculus]	7	1.2942	9	1.30735	1.30077
gi|568922076	PREDICTED: pyruvate kinase PKLR isoform X2 [Mus musculus]	11	1.2942	14	1.30735	1.30077
gi|215983062	EH domain-containing protein 3 [Mus musculus]	168	1.2942	142	1.29536	1.29478
gi|30725780	protein MAL2 [Mus musculus]	1	1.2942	1	1.29536	1.29478
gi|444299620	ubiquitin-like modifier-activating enzyme 1 isoform 2 [Mus musculus]	73	1.2942	83	1.28349	1.28884
gi|6679439	peptidyl-prolyl cis-trans isomerase A [Mus musculus]	106	1.28233	88	2.42321	1.85277
gi|6681015	cysteine-rich protein 1 [Mus musculus]	3	1.28233	1	1.38163	1.33198
gi|124487285	long-chain fatty acid transport protein 6 [Mus musculus]	1	1.28233	4	1.36896	1.32565
gi|33859640	transaldolase [Mus musculus]	29	1.28233	32	1.34397	1.31315
gi|110625776	tetratricopeptide repeat protein 9C [Mus musculus]	1	1.28233	1	1.34397	1.31315
gi|225543519	C-type lectin domain family 1 member A [Mus musculus]	3	1.28233	5	1.33165	1.30699
gi|6753320	T-complex protein 1 subunit gamma [Mus musculus]	43	1.28233	49	1.30735	1.29484
gi|569008690	PREDICTED: probable ubiquitin carboxyl-terminal hydrolase FAF-X isoform X8 [Mus musculus]	35	1.28233	51	1.28349	1.28291
gi|568923605	PREDICTED: 28S ribosomal protein S29, mitochondrial isoform X9 [Mus musculus]	5	1.28233	7	1.27172	1.27702
gi|163310767	partitioning defective 3 homolog B [Mus musculus]	5	1.28233	10	1.27172	1.27702
gi|9790153	peroxisomal membrane protein PEX14 [Mus musculus]	3	1.28233	5	1.14919	1.21576
gi|568933923	PREDICTED: solute carrier family 4 (anion exchanger), member 1, adaptor protein isoform X2 [Mus musculus]	2	1.28233	7	0.855837	1.06908
gi|226442929	pleckstrin homology-like domain family A member 1 [Mus musculus]	2	1.28233	3	0.625736	0.954033
gi|568922318	PREDICTED: GA-binding protein subunit beta-2 isoform X3 [Mus musculus]	2	1.27057	3	1.90718	1.58888
gi|86198305	caspase-1 [Mus musculus]	16	1.27057	15	1.51493	1.39275
gi|21311875	ubiquitin-related modifier 1 [Mus musculus]	1	1.27057	1	1.36896	1.31977
gi|13385454	glycine amidinotransferase, mitochondrial precursor [Mus musculus]	53	1.27057	47	1.35641	1.31349
gi|124430500	tubulin beta-1 chain [Mus musculus]	39	1.27057	29	1.33165	1.30111
gi|568938398	PREDICTED: AP-4 complex subunit mu-1 isoform X1 [Mus musculus]	2	1.27057	5	1.30735	1.28896
gi|7305189	integrin alpha-3 precursor [Mus musculus]	2	1.27057	5	1.30735	1.28896
gi|110625710	MIT domain-containing protein 1 [Mus musculus]	1	1.27057	1	1.29536	1.28297
gi|148277061	cleavage stimulation factor subunit 2 tau variant [Mus musculus]	6	1.27057	6	1.06756	1.16907
gi|170650597	protein Noxp20 [Mus musculus]	7	1.25892	10	2.03419	1.64656
gi|117606366	UMP-CMP kinase 2, mitochondrial precursor [Mus musculus]	23	1.25892	22	1.31944	1.28918
gi|31982393	bifunctional epoxide hydrolase 2 isoform a [Mus musculus]	15	1.25892	19	1.23706	1.24799
gi|568961599	PREDICTED: vacuolar protein sorting-associated protein 13C isoform X2 [Mus musculus]	67	1.24738	89	2.33556	1.79147
gi|23956194	ADP-ribosylation factor-like protein 8A [Mus musculus]	7	1.24738	9	1.31944	1.28341
gi|31981980	integrator complex subunit 9 isoform 1 [Mus musculus]	1	1.24738	5	1.30735	1.27737
gi|6677803	40S ribosomal protein S29 [Mus musculus]	1	1.24738	3	1.30735	1.27737
gi|568909475	PREDICTED: ras-related protein Ral-B isoform X1 [Mus musculus]	16	1.24738	8	1.29536	1.27137
gi|568981380	PREDICTED: la-related protein 4B isoform X2 [Mus musculus]	1	1.24738	7	1.28349	1.26543
gi|262263372	adenosylhomocysteinase [Mus musculus]	39	1.24738	42	1.26006	1.25372
gi|6678329	protein-glutamine gamma-glutamyltransferase 2 [Mus musculus]	110	1.24738	121	1.23706	1.24222
gi|568998280	PREDICTED: 39S ribosomal protein L18, mitochondrial isoform X1 [Mus musculus]	1	1.24738	2	1.11787	1.18263
gi|31982273	peroxisomal multifunctional enzyme type 2 [Mus musculus]	28	1.24738	38	0.847991	1.04769
gi|568939352	PREDICTED: transmembrane protein 168 isoform X2 [Mus musculus]	1	1.24738	5	0.7523	0.999842
gi|13385312	perilipin-3 [Mus musculus]	12	1.23595	17	1.35641	1.29618
gi|6671718	CD82 antigen [Mus musculus]	3	1.23595	5	1.34397	1.28996
gi|227430333	integrator complex subunit 8 [Mus musculus]	2	1.23595	6	1.30735	1.27165
gi|6679193	P2Y purinoceptor 1 [Mus musculus]	1	1.23595	4	1.30735	1.27165
gi|87162470	3-keto-steroid reductase [Mus musculus]	2	1.23595	3	1.30735	1.27165
gi|568905937	PREDICTED: cytoplasmic protein NCK2 isoform X1 [Mus musculus]	5	1.23595	2	1.26006	1.248
gi|134031957	BRCA2 and CDKN1A-interacting protein [Mus musculus]	3	1.23595	6	1.22572	1.23083
gi|13507622	phosphatidylinositide phosphatase SAC1 [Mus musculus]	23	1.23595	21	1.01016	1.12305
gi|110347535	heterogeneous nuclear ribonucleoprotein L-like [Mus musculus]	18	1.23595	22	0.759261	0.997604
gi|21312752	ribosome-recycling factor, mitochondrial precursor [Mus musculus]	2	1.22462	3	2.88663	2.05562
gi|568947209	PREDICTED: AP-2 complex subunit alpha-1 isoform X1 [Mus musculus]	61	1.22462	79	2.03419	1.6294
gi|568966452	PREDICTED: bromodomain adjacent to zinc finger domain protein 2A isoform X15 [Mus musculus]	1	1.22462	1	1.43348	1.32905
gi|34328474	protein LBH [Mus musculus]	2	1.22462	1	1.35641	1.29051
gi|568918345	PREDICTED: complex I intermediate-associated protein 30, mitochondrial isoform X2 [Mus musculus]	1	1.22462	2	1.29536	1.25999
gi|568924353	PREDICTED: protein FAM63A isoform X4 [Mus musculus]	2	1.22462	5	1.28349	1.25405
gi|568986368	PREDICTED: RCC1 and BTB domain-containing protein 2 isoform X1 [Mus musculus]	3	1.21339	3	1.601	1.40719
gi|21313266	major facilitator superfamily domain-containing protein 1 [Mus musculus]	1	1.21339	2	1.44674	1.33007
gi|568934480	PREDICTED: major facilitator superfamily domain-containing protein 10 isoform X2 [Mus musculus]	3	1.21339	5	1.30735	1.26037
gi|569005603	PREDICTED: carnitine O-palmitoyltransferase 1, liver isoform isoform X6 [Mus musculus]	13	1.21339	22	1.18138	1.19739
gi|334848155	inactive ubiquitin thioesterase FAM105A isoform 1 [Mus musculus]	2	1.21339	2	1.13865	1.17602
gi|27370038	translation factor Guf1, mitochondrial [Mus musculus]	1	1.21339	2	1.0874	1.1504
gi|568961406	PREDICTED: phospholipid scramblase 4 isoform X1 [Mus musculus]	3	1.20226	5	1.50104	1.35165
gi|238550124	nucleolar protein 11 isoform 1 [Mus musculus]	1	1.20226	4	1.35641	1.27934
gi|18139551	probable proline dehydrogenase 2 [Mus musculus]	1	1.20226	4	1.31944	1.26085
gi|50399860	lariat debranching enzyme [Mus musculus]	1	1.20226	4	1.30735	1.25481
gi|172073171	TATA-box-binding protein [Mus musculus]	1	1.20226	1	1.29536	1.24881
gi|568916094	PREDICTED: signal recognition particle 14 kDa protein isoform X1 [Mus musculus]	2	1.20226	2	1.29536	1.24881
gi|257467486	tetratricopeptide repeat protein 39C [Mus musculus]	3	1.20226	6	1.27172	1.23699
gi|226958545	lysine-specific demethylase 5A [Mus musculus]	5	1.20226	6	1.26006	1.23116
gi|569007750	PREDICTED: ATPase family AAA domain-containing protein 1 isoform X1 [Mus musculus]	2	1.20226	9	1.22572	1.21399
gi|6680237	hematological and neurological expressed 1 protein [Mus musculus]	4	1.19124	4	2.18973	1.69049
gi|17978260	beta-1,3-galactosyltransferase 6 [Mus musculus]	2	1.19124	1	2.09118	1.64121
gi|6671620	B-cell receptor-associated protein 29 [Mus musculus]	2	1.19124	3	1.69196	1.4416
gi|13507712	sphingosine-1-phosphate phosphatase 1 [Mus musculus]	3	1.19124	5	1.36896	1.2801
gi|569003144	PREDICTED: macrophage colony-stimulating factor 1 receptor isoform X4 [Mus musculus]	7	1.19124	7	1.35641	1.27383
gi|27229055	huntingtin-interacting protein K [Mus musculus]	3	1.19124	2	1.35641	1.27383
gi|22122521	alpha-1,6-mannosyl-glycoprotein 2-beta-N-acetylglucosaminyltransferase [Mus musculus]	2	1.19124	10	1.35641	1.27383
gi|159131893	protein FAM167B [Mus musculus]	2	1.19124	4	1.28349	1.23736
gi|247269607	deoxyguanosine kinase, mitochondrial isoform 1 [Mus musculus]	6	1.19124	7	1.27172	1.23148
gi|21450187	cat eye syndrome critical region protein 5 homolog precursor [Mus musculus]	1	1.19124	3	1.18138	1.18631
gi|167736380	neuferricin precursor [Mus musculus]	1	1.19124	1	1.15982	1.17553
gi|7305065	fMet-Leu-Phe receptor [Mus musculus]	1	1.19124	2	1.14919	1.17022
gi|90093343	UPF0364 protein C6orf211 homolog [Mus musculus]	2	1.19124	4	1.11787	1.15456
gi|568992261	PREDICTED: rap guanine nucleotide exchange factor 3 isoform X5 [Mus musculus]	4	1.19124	12	0.817318	1.00428
gi|568920835	PREDICTED: helicase-like transcription factor isoform X2 [Mus musculus]	4	1.19124	8	0.649219	0.92023
gi|208431800	immunity-related GTPase family Q protein [Mus musculus]	2	1.18032	4	1.48728	1.3338
gi|21703764	beta-lactamase-like protein 2 [Mus musculus]	7	1.18032	10	1.34397	1.26215
gi|7305423	dual specificity protein phosphatase 1 [Mus musculus]	1	1.18032	4	1.33165	1.25599
gi|568916710	PREDICTED: ral GTPase-activating protein subunit beta isoform X7 [Mus musculus]	14	1.18032	21	1.33165	1.25599
gi|227497652	7-alpha-hydroxycholest-4-en-3-one 12-alpha-hydroxylase [Mus musculus]	3	1.18032	7	1.31944	1.24988
gi|117676367	ribosomal RNA processing protein 1 homolog A [Mus musculus]	1	1.18032	1	1.30735	1.24383
gi|568990211	PREDICTED: complement component 6 isoform X2 [Mus musculus]	2	1.18032	5	1.30735	1.24383
gi|569003943	PREDICTED: CBP80/20-dependent translation initiation factor isoform X7 [Mus musculus]	2	1.18032	6	1.30735	1.24383
gi|226874906	14-3-3 protein epsilon [Mus musculus]	37	1.18032	35	1.30735	1.24383
gi|597508192	macrosialin precursor [Mus musculus]	1	1.18032	4	1.29536	1.23784
gi|568987718	PREDICTED: mitogen-activated protein kinase 8 isoform X3 [Mus musculus]	4	1.18032	8	1.27172	1.22602
gi|224967104	arginine/serine-rich splicing factor 6 [Mus musculus]	7	1.1695	6	1.64585	1.40768
gi|12963583	pyroglutamyl-peptidase 1 [Mus musculus]	1	1.1695	1	1.38163	1.27556
gi|19527270	1,2-dihydroxy-3-keto-5-methylthiopentene dioxygenase [Mus musculus]	3	1.1695	2	1.35641	1.26295
gi|568952327	PREDICTED: single Ig IL-1-related receptor isoform X1 [Mus musculus]	4	1.1695	6	1.31944	1.24447
gi|568974156	PREDICTED: protein LSM12 homolog isoform X1 [Mus musculus]	2	1.1695	4	1.30735	1.23842
gi|70608119	DNA fragmentation factor subunit alpha isoform a [Mus musculus]	3	1.1695	6	1.28349	1.22649
gi|31543952	tryptophan--tRNA ligase, mitochondrial precursor [Mus musculus]	2	1.1695	2	1.26006	1.21478
gi|298231238	ribosomal protein S27-like [Mus musculus]	8	1.1695	12	1.21448	1.19199
gi|569007575	PREDICTED: leucine-rich repeat protein SHOC-2 isoform X2 [Mus musculus]	4	1.1695	4	1.17055	1.17003
gi|6677957	CMP-N-acetylneuraminate-beta-galactosamide-alpha-2,3-sialyltransferase 1 [Mus musculus]	4	1.1695	5	0.847991	1.00874
gi|103472025	cleft lip and palate transmembrane protein 1 homolog [Mus musculus]	4	1.1695	7	0.679816	0.924657
gi|568979163	PREDICTED: serine/arginine-rich splicing factor 5 isoform X3 [Mus musculus]	6	1.15878	8	2.42321	1.79099
gi|156231075	brefeldin A-inhibited guanine nucleotide-exchange protein 1 [Mus musculus]	16	1.15878	23	1.58632	1.37255
gi|120952555	uncharacterized protein C17orf59 homolog [Mus musculus]	3	1.15878	3	1.47364	1.31621
gi|568942730	PREDICTED: protein RMD5 homolog A isoform X1 [Mus musculus]	2	1.15878	2	1.35641	1.25759
gi|9910590	mediator of RNA polymerase II transcription subunit 20 [Mus musculus]	2	1.15878	4	1.35641	1.25759
gi|568906545	PREDICTED: E3 ubiquitin-protein ligase HECW2 isoform X4 [Mus musculus]	2	1.15878	3	1.34397	1.25138
gi|23943898	interleukin-1 receptor-associated kinase 4 [Mus musculus]	7	1.15878	7	1.33165	1.24522
gi|569005353	PREDICTED: thioredoxin-like 4A isoform X1 [Mus musculus]	1	1.15878	6	1.30735	1.23306
gi|568989004	PREDICTED: mRNA-decapping enzyme 1A isoform X2 [Mus musculus]	4	1.15878	7	1.30735	1.23306
gi|6681115	cytochrome P450 3A13 [Mus musculus]	5	1.15878	6	1.30735	1.23306
gi|269973939	serine protease inhibitor A3F [Mus musculus]	3	1.15878	5	1.30735	1.23306
gi|21312260	aldehyde dehydrogenase X, mitochondrial precursor [Mus musculus]	8	1.15878	14	1.30735	1.23306
gi|254692991	exosome complex component RRP43 isoform 2 [Mus musculus]	6	1.15878	4	1.29536	1.22707
gi|7106242	aldehyde dehydrogenase, cytosolic 1 [Mus musculus]	21	1.15878	21	1.28349	1.22113
gi|6679245	retinal rod rhodopsin-sensitive cGMP 3',5'-cyclic phosphodiesterase subunit delta [Mus musculus]	2	1.15878	2	1.27172	1.21525
gi|568983474	PREDICTED: drebrin isoform X1 [Mus musculus]	4	1.15878	1	1.27172	1.21525
gi|254540074	dnaJ homolog subfamily C member 17 [Mus musculus]	1	1.15878	1	1.26006	1.20942
gi|25282389	dymeclin [Mus musculus]	4	1.15878	9	1.26006	1.20942
gi|568991244	PREDICTED: collagen alpha-1(XIV) chain isoform X2 [Mus musculus]	3	1.15878	7	1.24851	1.20364
gi|21450255	torsin-1A precursor [Mus musculus]	4	1.15878	4	1.23706	1.19792
gi|569006233	PREDICTED: CST complex subunit STN1 isoform X1 [Mus musculus]	3	1.15878	7	1.23706	1.19792
gi|21312268	type 2 phosphatidylinositol 4,5-bisphosphate 4-phosphatase [Mus musculus]	2	1.15878	7	0.871748	1.01526
gi|254039658	sarcoplasmic/endoplasmic reticulum calcium ATPase 3 isoform a [Mus musculus]	12	1.15878	11	0.824881	0.991829
gi|568956571	PREDICTED: UPF0183 protein C16orf70 homolog isoform X1 [Mus musculus]	2	1.15878	3	0.686106	0.922441
gi|26986557	translation initiation factor eIF-2B subunit epsilon [Mus musculus]	4	1.15878	6	0.597573	0.878175
gi|569007577	PREDICTED: delta-1-pyrroline-5-carboxylate synthase isoform X1 [Mus musculus]	8	1.14815	12	2.09118	1.61967
gi|9790009	vitamin K-dependent gamma-carboxylase [Mus musculus]	1	1.14815	5	2.03419	1.59117
gi|84490382	histone-lysine N-methyltransferase SETD7 [Mus musculus]	4	1.14815	4	1.11288	1.13052
gi|227499242	ubiquitin-like modifier-activating enzyme 5 [Mus musculus]	3	1.14815	7	1.07263	1.11039
gi|164519048	ubiquitin thioesterase otulin [Mus musculus]	2	1.14815	6	1.03383	1.09099
gi|6678087	alpha-1-antitrypsin 1-5 precursor [Mus musculus]	7	1.14815	10	1.02435	1.08625
gi|29244210	inositol monophosphatase 3 [Mus musculus]	3	1.14815	8	1.00565	1.0769
gi|19526908	biogenesis of lysosome-related organelles complex 1 subunit 4 [Mus musculus]	5	1.14815	4	1.00565	1.0769
gi|139948465	F-box only protein 22 [Mus musculus]	4	1.14815	8	1.00565	1.0769
gi|89337262	FAD synthase [Mus musculus]	1	1.14815	6	0.987297	1.06773
gi|84781779	NADH dehydrogenase [ubiquinone] 1 beta subcomplex subunit 6 [Mus musculus]	2	1.14815	4	0.987297	1.06773
gi|84872229	coiled-coil domain-containing protein 23 isoform a [Mus musculus]	1	1.14815	1	0.978245	1.0632
gi|568995261	PREDICTED: beta/gamma crystallin domain-containing protein 3 isoform X1 [Mus musculus]	4	1.14815	12	0.96039	1.05427
gi|6753374	cadherin-1 precursor [Mus musculus]	1	1.14815	1	0.423105	0.785629
gi|6678768	myristoylated alanine-rich C-kinase substrate [Mus musculus]	2	1.13763	2	1.32571	1.23167
gi|82546826	forkhead box protein K1 [Mus musculus]	3	1.13763	6	1.09257	1.1151
gi|295054230	ubiquilin-1 isoform 1 [Mus musculus]	14	1.13763	17	1.08255	1.11009
gi|568948083	PREDICTED: reticulocalbin-3 isoform X2 [Mus musculus]	5	1.13763	6	1.05305	1.09534
gi|568920419	PREDICTED: opioid growth factor receptor isoform X1 [Mus musculus]	4	1.13763	5	1.04339	1.09051
gi|569004485	PREDICTED: casein kinase I isoform gamma-3 isoform X6 [Mus musculus]	6	1.13763	7	1.04339	1.09051
gi|7242148	eukaryotic translation initiation factor 2 subunit 3, Y-linked [Mus musculus]	17	1.13763	19	1.02435	1.08099
gi|6753322	T-complex protein 1 subunit delta [Mus musculus]	36	1.13763	39	1.02435	1.08099
gi|568978084	PREDICTED: protein FAM49A isoform X3 [Mus musculus]	6	1.13763	18	1.01496	1.07629
gi|70608139	BRCA1-associated protein isoform 1 [Mus musculus]	3	1.13763	6	0.987297	1.06246
gi|166063959	UPF0428 protein CXorf56 homolog [Mus musculus]	3	1.13763	3	0.978245	1.05794
gi|30350202	Golgi reassembly-stacking protein 1 [Mus musculus]	2	1.13763	3	0.934217	1.03592
gi|568937189	PREDICTED: protein strawberry notch homolog 1 isoform X7 [Mus musculus]	5	1.13763	10	0.925652	1.03164
gi|46559418	tyrosine-protein kinase JAK3 [Mus musculus]	5	1.13763	5	0.883991	1.01081
gi|74315975	26S proteasome non-ATPase regulatory subunit 1 [Mus musculus]	26	1.13763	40	0.708676	0.923152
gi|568909071	PREDICTED: torsin-1A-interacting protein 2 isoform X4 [Mus musculus]	5	1.1272	5	1.62348	1.37534
gi|6680421	interleukin-1 receptor accessory protein isoform a precursor [Mus musculus]	3	1.1272	4	1.40103	1.26411
gi|568911024	PREDICTED: interferon-inducible protein AIM2 isoform X12 [Mus musculus]	1	1.1272	2	1.16533	1.14626
gi|9507029	receptor activity-modifying protein 2 precursor [Mus musculus]	3	1.1272	1	1.06279	1.09499
gi|13386146	ribose-phosphate pyrophosphokinase 2 [Mus musculus]	6	1.1272	13	1.04339	1.0853
gi|568950484	PREDICTED: RNA-binding protein FUS isoform X1 [Mus musculus]	20	1.1272	31	1.03383	1.08051
gi|568918296	PREDICTED: alpha-ketoglutarate-dependent dioxygenase alkB homolog 3 isoform X4 [Mus musculus]	1	1.1272	2	1.02435	1.07577
gi|568971608	PREDICTED: growth arrest-specific protein 7 isoform X1 [Mus musculus]	1	1.1272	4	1.00565	1.06643
gi|568965115	PREDICTED: protein-L-isoaspartate(D-aspartate) O-methyltransferase isoform X9 [Mus musculus]	13	1.1272	14	1.00565	1.06643
gi|361050365	uncharacterized protein C17orf62 homolog isoform 3 [Mus musculus]	6	1.1272	5	1.00565	1.06643
gi|568942460	PREDICTED: mitotic spindle assembly checkpoint protein MAD2A isoform X1 [Mus musculus]	1	1.1272	4	0.996432	1.06182
gi|226371690	dnaJ homolog subfamily B member 14 [Mus musculus]	3	1.1272	5	0.996432	1.06182
gi|144922627	nuclear cap-binding protein subunit 1 [Mus musculus]	4	1.1272	12	0.996432	1.06182
gi|29789148	NADH dehydrogenase [ubiquinone] 1 beta subcomplex subunit 9 [Mus musculus]	8	1.1272	6	0.978245	1.05272
gi|268839462	T-cell immunomodulatory protein precursor [Mus musculus]	3	1.1272	7	0.978245	1.05272
gi|33468981	nuclear valosin-containing protein-like [Mus musculus]	3	1.1272	14	0.969277	1.04824
gi|31541824	eukaryotic translation initiation factor 1A, X-chromosomal [Mus musculus]	5	1.1272	3	0.908757	1.01798
gi|568911981	PREDICTED: REST corepressor 3 isoform X1 [Mus musculus]	3	1.1272	5	0.883991	1.00559
gi|239985639	paralemmin-1 isoform 1 [Mus musculus]	2	1.1272	1	0.715233	0.921216
gi|19527102	syntaxin-12 [Mus musculus]	25	1.1272	24	0.459672	0.793435
gi|31560479	caspase-9 isoform 1 precursor [Mus musculus]	2	1.11686	1	1.63851	1.37768
gi|7305107	protein C10 [Mus musculus]	4	1.11686	1	1.50816	1.31251
gi|569020751	PREDICTED: ribosomal protein S6 kinase beta-2 isoform X1 [Mus musculus]	2	1.11686	5	1.36285	1.23986
gi|116686126	F-box only protein 7 [Mus musculus]	1	1.11686	1	1.33797	1.22742
gi|569005981	PREDICTED: aspartoacylase-2 isoform X3 [Mus musculus]	8	1.11686	13	1.13357	1.12522
gi|568977986	PREDICTED: UPF0554 protein C2orf43 homolog isoform X1 [Mus musculus]	2	1.11686	5	1.12318	1.12002
gi|82546849	AP-5 complex subunit zeta-1 [Mus musculus]	6	1.11686	6	1.06279	1.08983
gi|568950824	PREDICTED: SET-binding factor 2 isoform X3 [Mus musculus]	10	1.11686	18	1.05305	1.08495
gi|268370057	coiled-coil domain-containing protein 132 isoform 1 [Mus musculus]	8	1.11686	9	1.04339	1.08013
gi|568941423	PREDICTED: NEDD8-activating enzyme E1 catalytic subunit isoform X1 [Mus musculus]	8	1.11686	11	1.04339	1.08013
gi|9789975	signal transducing adapter molecule 2 [Mus musculus]	2	1.11686	7	1.02435	1.07061
gi|6753118	E3 ubiquitin-protein ligase ARIH2 [Mus musculus]	3	1.11686	4	1.02435	1.07061
gi|33563242	arachidonate 5-lipoxygenase-activating protein precursor [Mus musculus]	5	1.11686	3	1.01496	1.06591
gi|27754097	protein Dr1 [Mus musculus]	3	1.11686	2	1.01496	1.06591
gi|50582545	telomerase-binding protein EST1A [Mus musculus]	2	1.11686	4	1.00565	1.06126
gi|45597453	long-chain fatty acid transport protein 4 [Mus musculus]	3	1.11686	6	1.00565	1.06126
gi|8393066	copper chaperone for superoxide dismutase [Mus musculus]	2	1.11686	3	1.00565	1.06126
gi|23346481	leucine-rich repeat-containing protein 25 precursor [Mus musculus]	6	1.11686	4	1.00565	1.06126
gi|568971145	PREDICTED: active breakpoint cluster region-related protein isoform X1 [Mus musculus]	6	1.11686	7	0.996432	1.05665
gi|568903924	PREDICTED: spermine synthase-like [Mus musculus]	2	1.11686	2	0.987297	1.05208
gi|6754564	phytanoyl-CoA dioxygenase, peroxisomal precursor [Mus musculus]	1	1.11686	2	0.987297	1.05208
gi|321267528	HIV Tat-specific factor 1 homolog [Mus musculus]	2	1.11686	6	0.987297	1.05208
gi|58037095	SPRY domain-containing protein 4 [Mus musculus]	4	1.11686	8	0.978245	1.04755
gi|39930417	exosome complex component RRP40 [Mus musculus]	4	1.11686	4	0.969277	1.04307
gi|67846103	serine hydroxymethyltransferase, cytosolic [Mus musculus]	6	1.11686	9	0.925652	1.02126
gi|6680734	asialoglycoprotein receptor 2 [Mus musculus]	2	1.11686	2	0.89217	1.00452
gi|569001006	PREDICTED: G patch domain-containing protein 11 isoform X1 [Mus musculus]	1	1.11686	2	0.777048	0.946955
gi|7305129	histocompatibility 2, M region locus 3 precursor [Mus musculus]	4	1.11686	3	0.552647	0.834755
gi|157364966	OTU domain-containing protein 6B [Mus musculus]	2	1.10662	3	5.84047	3.47355
gi|568956977	PREDICTED: pyruvate dehydrogenase phosphatase regulatory subunit, mitochondrial isoform X1 [Mus musculus]	7	1.10662	10	1.78011	1.44337
gi|568939128	PREDICTED: translation initiation factor IF-3, mitochondrial isoform X1 [Mus musculus]	1	1.10662	2	1.31355	1.21009
gi|568985555	PREDICTED: THO complex subunit 7 homolog isoform X1 [Mus musculus]	3	1.10662	2	1.25443	1.18053
gi|21312546	protein FAM162A [Mus musculus]	1	1.10662	2	1.17611	1.14137
gi|110625879	oxysterol-binding protein-related protein 2 [Mus musculus]	5	1.10662	7	1.08255	1.09459
gi|568907812	PREDICTED: galactosidase, beta 1-like isoform X2 [Mus musculus]	7	1.10662	8	1.04339	1.07501
gi|257096000	dihydropyrimidinase [Mus musculus]	5	1.10662	5	1.04339	1.07501
gi|153792001	ran-specific GTPase-activating protein [Mus musculus]	9	1.10662	9	1.03383	1.07023
gi|13386014	ER membrane protein complex subunit 4 [Mus musculus]	4	1.10662	3	1.02435	1.06549
gi|568971734	PREDICTED: histone deacetylase 5 isoform X11 [Mus musculus]	4	1.10662	3	1.01496	1.06079
gi|33859486	4-hydroxyphenylpyruvate dioxygenase [Mus musculus]	14	1.10662	16	1.01496	1.06079
gi|38505263	HEAT repeat-containing protein 5A [Mus musculus]	9	1.10662	16	1.00565	1.05614
gi|568980080	PREDICTED: histone-lysine N-methyltransferase setd3 isoform X2 [Mus musculus]	5	1.10662	5	1.00565	1.05614
gi|568921792	PREDICTED: interferon-induced guanylate-binding protein 1 isoform X1 [Mus musculus]	12	1.10662	15	1.00565	1.05614
gi|170172548	ubiquitin-conjugating enzyme E2 Q1 [Mus musculus]	3	1.10662	4	1.00565	1.05614
gi|46395466	testin [Mus musculus]	1	1.10662	5	0.987297	1.04696
gi|19527056	polyribonucleotide 5'-hydroxyl-kinase Clp1 [Mus musculus]	4	1.10662	3	0.969277	1.03795
gi|148277043	chitobiosyldiphosphodolichol beta-mannosyltransferase [Mus musculus]	3	1.10662	1	0.942861	1.02474
gi|12746442	selenocysteine-specific elongation factor [Mus musculus]	6	1.10662	12	0.695741	0.901183
gi|21704042	cleavage stimulation factor subunit 3 isoform 1 [Mus musculus]	6	1.10662	7	0.438983	0.772804
gi|568951027	PREDICTED: CDP-diacylglycerol--inositol 3-phosphatidyltransferase isoform X1 [Mus musculus]	3	1.10662	4	0.348697	0.72766
gi|71773563	casein kinase I isoform gamma-1 [Mus musculus]	4	1.09648	6	1.96992	1.5332
gi|33468987	WD repeat-containing protein 48 [Mus musculus]	8	1.09648	12	1.78011	1.4383
gi|68989251	protein tweety homolog 2 [Mus musculus]	2	1.09648	2	1.19798	1.14723
gi|7110709	6-pyruvoyl tetrahydrobiopterin synthase [Mus musculus]	2	1.09648	4	1.11288	1.10468
gi|254028189	small nuclear ribonucleoprotein F [Mus musculus]	3	1.09648	6	1.08255	1.08951
gi|14192922	actin, alpha cardiac muscle 1 [Mus musculus]	147	1.09648	146	1.05305	1.07476
gi|568904967	PREDICTED: keratin, type II cytoskeletal 78-like, partial [Mus musculus]	7	1.09648	6	1.01496	1.05572
gi|33859488	tubulin beta-2A chain [Mus musculus]	171	1.09648	162	1.01496	1.05572
gi|254540120	ATPase WRNIP1 [Mus musculus]	2	1.09648	5	1.00565	1.05107
gi|254587896	UDP-glucuronosyltransferase 2A3 precursor [Mus musculus]	12	1.09648	13	1.00565	1.05107
gi|7305085	glutamine--fructose-6-phosphate aminotransferase [isomerizing] 1 [Mus musculus]	4	1.09648	15	1.00565	1.05107
gi|6806909	peptidyl-prolyl cis-trans isomerase FKBP7 precursor [Mus musculus]	2	1.09648	2	1.00565	1.05107
gi|6677977	cytochrome c oxidase subunit 7A-related protein, mitochondrial isoform 2 [Mus musculus]	2	1.09648	2	0.996432	1.04646
gi|256017133	receptor-interacting serine/threonine-protein kinase 3 isoform 1 [Mus musculus]	4	1.09648	8	0.996432	1.04646
gi|160333193	enoyl-CoA delta isomerase 2, mitochondrial isoform a [Mus musculus]	9	1.09648	12	0.987297	1.04189
gi|22122457	mitochondrial Rho GTPase 2 [Mus musculus]	3	1.09648	5	0.987297	1.04189
gi|170650659	tubulin-folding cofactor B [Mus musculus]	5	1.09648	4	0.987297	1.04189
gi|6679583	ras-related protein Rab-11B [Mus musculus]	23	1.09648	22	0.987297	1.04189
gi|33942120	pleckstrin homology domain-containing family M member 1 [Mus musculus]	1	1.09648	6	0.978245	1.03736
gi|13385406	coiled-coil domain-containing protein 43 [Mus musculus]	3	1.09648	4	0.969277	1.03288
gi|13384796	immediate early response 3-interacting protein 1 precursor [Mus musculus]	3	1.09648	3	0.96039	1.02843
gi|7106355	tyrosine-protein kinase Mer precursor [Mus musculus]	9	1.09648	10	0.96039	1.02843
gi|569011236	PREDICTED: tyrosine-protein kinase BTK isoform X3 [Mus musculus]	2	1.09648	8	0.951585	1.02403
gi|569000287	PREDICTED: RAS, guanyl releasing protein 3 isoform X3 [Mus musculus]	3	1.09648	7	0.942861	1.01967
gi|568998702	PREDICTED: metastasis-associated protein MTA3 isoform X6 [Mus musculus]	7	1.09648	12	0.934217	1.01535
gi|13385044	60S ribosomal protein L35 [Mus musculus]	9	1.09648	4	0.917166	1.00682
gi|34368584	zinc finger CCCH domain-containing protein 15 [Mus musculus]	1	1.09648	3	0.883991	0.990234
gi|124487429	TATA element modulatory factor [Mus musculus]	3	1.09648	9	0.60041	0.848444
gi|167555029	fibrinogen, alpha polypeptide isoform 1 precursor [Mus musculus]	6	1.09648	9	0.279542	0.68801
gi|57165377	TBC1 domain family member 2B [Mus musculus]	13	1.08643	18	1.24293	1.16468
gi|557948110	RAP1, GTP-GDP dissociation stimulator 1 isoform c [Mus musculus]	22	1.08643	20	1.22025	1.15334
gi|31543976	14-3-3 protein gamma [Mus musculus]	19	1.08643	24	1.18699	1.13671
gi|568913216	PREDICTED: spectrin alpha chain, non-erythrocytic 1 isoform X8 [Mus musculus]	273	1.08643	245	1.08255	1.08449
gi|568939780	PREDICTED: RNA-binding protein 28 isoform X1 [Mus musculus]	3	1.08643	6	1.06279	1.07461
gi|9789933	diphosphoinositol polyphosphate phosphohydrolase 1 isoform 1 [Mus musculus]	2	1.08643	3	1.05305	1.06974
gi|306922422	trophoblast glycoprotein-like precursor [Mus musculus]	2	1.08643	3	1.03383	1.06013
gi|568921707	PREDICTED: antigen-presenting glycoprotein CD1d1 isoform X1 [Mus musculus]	3	1.08643	6	1.02435	1.05539
gi|31980712	ubiquitin carboxyl-terminal hydrolase 25 [Mus musculus]	2	1.08643	10	1.01496	1.05069
gi|75750501	TSC22 domain family protein 4 isoform 2 [Mus musculus]	4	1.08643	10	1.01496	1.05069
gi|568963252	PREDICTED: RNA-binding protein 5 isoform X4 [Mus musculus]	7	1.08643	8	1.00565	1.04604
gi|568927006	PREDICTED: bifunctional UDP-N-acetylglucosamine 2-epimerase/N-acetylmannosamine kinase isoform X1 [Mus musculus]	7	1.08643	12	1.00565	1.04604
gi|22165347	eukaryotic translation initiation factor 1 [Mus musculus]	8	1.08643	12	1.00565	1.04604
gi|568890614	PREDICTED: interferon-induced transmembrane protein 2-like [Mus musculus]	2	1.08643	9	1.00565	1.04604
gi|29244114	vacuolar fusion protein CCZ1 homolog [Mus musculus]	6	1.08643	11	0.996432	1.04143
gi|27734154	ras-related protein Rab-8B [Mus musculus]	20	1.08643	16	0.996432	1.04143
gi|27369904	geranylgeranyl transferase type-1 subunit beta [Mus musculus]	4	1.08643	7	0.996432	1.04143
gi|568983576	PREDICTED: protein FAM172A isoform X4 [Mus musculus]	3	1.08643	4	0.996432	1.04143
gi|153791768	integrator complex subunit 7 [Mus musculus]	2	1.08643	11	0.987297	1.03686
gi|38455422	pleckstrin homology-like domain family B member 1 [Mus musculus]	8	1.08643	12	0.978245	1.03234
gi|568970255	PREDICTED: unconventional myosin-Ig isoform X3 [Mus musculus]	11	1.08643	19	0.969277	1.02785
gi|31542614	TFIIH basal transcription factor complex helicase XPD subunit [Mus musculus]	1	1.08643	6	0.969277	1.02785
gi|110625722	optic atrophy 3 protein homolog [Mus musculus]	2	1.08643	2	0.96039	1.02341
gi|21312204	haloacid dehalogenase-like hydrolase domain-containing protein 3 [Mus musculus]	1	1.08643	3	0.934217	1.01032
gi|19527148	cysteine-rich with EGF-like domain protein 1 precursor [Mus musculus]	2	1.08643	4	0.900425	0.993426
gi|165377173	serine/arginine-rich splicing factor 4 [Mus musculus]	9	1.08643	5	0.578692	0.832559
gi|21704206	acylcarnitine hydrolase precursor [Mus musculus]	12	1.08643	11	0.522935	0.804681
gi|158854003	phosphatidylinositol 3,4,5-trisphosphate 5-phosphatase 1 isoform 3 [Mus musculus]	26	1.07647	36	2.06276	1.56961
gi|165972333	bromodomain-containing protein 3 isoform 2 [Mus musculus]	7	1.07647	11	1.68441	1.38044
gi|20544149	casein kinase I isoform delta isoform 1 [Mus musculus]	7	1.07647	11	1.06279	1.06963
gi|228008415	serine--tRNA ligase, mitochondrial precursor [Mus musculus]	2	1.07647	6	1.05305	1.06476
gi|19527220	polyphosphoinositide phosphatase [Mus musculus]	4	1.07647	7	1.03383	1.05515
gi|23956130	phosphatidylglycerophosphatase and protein-tyrosine phosphatase 1 [Mus musculus]	2	1.07647	1	1.03383	1.05515
gi|568993165	PREDICTED: E3 SUMO-protein ligase NSE2 isoform X2 [Mus musculus]	1	1.07647	2	1.03383	1.05515
gi|6755522	evolutionarily conserved signaling intermediate in Toll pathway, mitochondrial precursor [Mus musculus]	1	1.07647	3	1.03383	1.05515
gi|569008665	PREDICTED: mitochondrial import inner membrane translocase subunit Tim17-B isoform X1 [Mus musculus]	2	1.07647	1	1.02435	1.05041
gi|45433590	ADP-ribosylation factor-like protein 6-interacting protein 1 [Mus musculus]	4	1.07647	5	1.02435	1.05041
gi|13385320	vacuolar protein sorting-associated protein 28 homolog [Mus musculus]	7	1.07647	5	1.02435	1.05041
gi|113205071	ATP-dependent Clp protease ATP-binding subunit clpX-like, mitochondrial isoform 1 [Mus musculus]	7	1.07647	9	1.01496	1.04571
gi|251823852	protein argonaute-1 [Mus musculus]	14	1.07647	25	1.01496	1.04571
gi|569018390	PREDICTED: ribulose-phosphate 3-epimerase isoform X2 [Mus musculus]	5	1.07647	8	1.00565	1.04106
gi|569016560	PREDICTED: dual specificity tyrosine-phosphorylation-regulated kinase 1A isoform X1 [Mus musculus]	3	1.07647	5	1.00565	1.04106
gi|568917945	PREDICTED: solute carrier family 43 member 3 isoform X5 [Mus musculus]	2	1.07647	2	0.996432	1.03645
gi|568916590	PREDICTED: proteasome inhibitor PI31 subunit isoform X1 [Mus musculus]	2	1.07647	2	0.996432	1.03645
gi|54020730	protein EFR3 homolog A [Mus musculus]	7	1.07647	11	0.987297	1.03188
gi|114326449	properdin precursor [Mus musculus]	1	1.07647	7	0.978245	1.02736
gi|9845273	mitochondrial carrier homolog 1 [Mus musculus]	5	1.07647	12	0.978245	1.02736
gi|29789341	ubiquitin-protein ligase E3C [Mus musculus]	7	1.07647	11	0.969277	1.02287
gi|21704004	guanine nucleotide exchange factor MSS4 [Mus musculus]	2	1.07647	4	0.96039	1.01843
gi|6753598	dolichyl-diphosphooligosaccharide--protein glycosyltransferase subunit DAD1 [Mus musculus]	4	1.07647	7	0.951585	1.01403
gi|569012268	PREDICTED: motile sperm domain-containing protein 2 isoform X1 [Mus musculus]	6	1.07647	7	0.942861	1.00966
gi|569005796	PREDICTED: mitogen-activated protein kinase kinase kinase 11 isoform X1 [Mus musculus]	7	1.07647	9	0.925652	1.00106
gi|215490077	Sin3-associated polypeptide 18-like [Mus musculus]	6	1.07647	4	0.917166	0.996815
gi|6754620	mannosyl-oligosaccharide 1,2-alpha-mannosidase IB [Mus musculus]	3	1.07647	6	0.900425	0.988445
gi|568910539	PREDICTED: nucleoside diphosphate kinase 7 isoform X2 [Mus musculus]	2	1.07647	6	0.821198	0.948831
gi|87116677	transmembrane and coiled-coil domain-containing protein 1 precursor [Mus musculus]	3	1.07647	3	0.640395	0.85843
gi|6671497	ATP-binding cassette sub-family D member 1 [Mus musculus]	5	1.07647	7	0.455457	0.765961
gi|120407043	macrophage erythroblast attacher [Mus musculus]	3	1.0666	6	1.24293	1.15476
gi|270047502	probable ATP-dependent RNA helicase DDX41 [Mus musculus]	5	1.0666	12	1.12318	1.09489
gi|46195807	inositol polyphosphate 5-phosphatase OCRL-1 [Mus musculus]	5	1.0666	7	1.11288	1.08974
gi|61557491	UPF0444 transmembrane protein C12orf23 homolog [Mus musculus]	1	1.0666	1	1.10268	1.08464
gi|14780884	polymerase delta-interacting protein 2 [Mus musculus]	2	1.0666	2	1.09257	1.07958
gi|8394526	vesicle-associated membrane protein 5 [Mus musculus]	6	1.0666	4	1.09257	1.07958
gi|229577446	AN1-type zinc finger protein 2B [Mus musculus]	1	1.0666	2	1.07263	1.06961
gi|31981884	torsin-4A [Mus musculus]	2	1.0666	5	1.04339	1.05499
gi|45593126	ras-related protein Rab-20 [Mus musculus]	2	1.0666	2	1.04339	1.05499
gi|226442901	la-related protein 1 [Mus musculus]	6	1.0666	13	1.04339	1.05499
gi|84794546	pleckstrin homology domain containing, family G (with RhoGef domain) member 1 [Mus musculus]	10	1.0666	15	1.03383	1.05021
gi|568906780	PREDICTED: putative GTP cyclohydrolase 1 type 2 Nif3l1 isoform X2 [Mus musculus]	10	1.0666	11	1.03383	1.05021
gi|255522953	plasmalemma vesicle-associated protein [Mus musculus]	4	1.0666	9	1.03383	1.05021
gi|254939721	sialidase-1 precursor [Mus musculus]	1	1.0666	3	1.03383	1.05021
gi|112181204	proto-oncogene c-Rel [Mus musculus]	4	1.0666	6	1.03383	1.05021
gi|83999999	glucosamine-6-phosphate isomerase 2 [Mus musculus]	15	1.0666	13	1.02435	1.04547
gi|70778817	WD repeat-containing protein 61 isoform a [Mus musculus]	9	1.0666	7	1.01496	1.04078
gi|6680019	glutamate--cysteine ligase regulatory subunit [Mus musculus]	7	1.0666	8	1.00565	1.03612
gi|575501639	O-acetyl-ADP-ribose deacetylase 1 [Mus musculus]	1	1.0666	2	1.00565	1.03612
gi|22094131	myc target protein 1 [Mus musculus]	6	1.0666	7	1.00565	1.03612
gi|21704220	charged multivesicular body protein 1a [Mus musculus]	4	1.0666	5	0.996432	1.03151
gi|7710068	sialidase-3 [Mus musculus]	3	1.0666	6	0.996432	1.03151
gi|568967692	PREDICTED: ATP-binding cassette sub-family A member 7 isoform X2 [Mus musculus]	8	1.0666	15	0.996432	1.03151
gi|21312914	Golgi pH regulator [Mus musculus]	5	1.0666	2	0.996432	1.03151
gi|18158418	ovarian cancer-associated gene 2 protein homolog [Mus musculus]	1	1.0666	3	0.987297	1.02695
gi|569004431	PREDICTED: endothelial cell-specific chemotaxis regulator isoform X1 [Mus musculus]	1	1.0666	1	0.987297	1.02695
gi|21729749	DNA polymerase beta [Mus musculus]	1	1.0666	2	0.987297	1.02695
gi|13385302	eukaryotic translation initiation factor 4E type 3 [Mus musculus]	1	1.0666	3	0.987297	1.02695
gi|568947669	PREDICTED: tumor susceptibility gene 101 protein isoform X2 [Mus musculus]	9	1.0666	10	0.987297	1.02695
gi|568938402	PREDICTED: guanine nucleotide-binding protein G(I)/G(S)/G(T) subunit beta-2 isoform X1 [Mus musculus]	41	1.0666	53	0.987297	1.02695
gi|83699420	RNA binding motif protein, X-linked-like-1 [Mus musculus]	18	1.0666	12	0.978245	1.02242
gi|594591553	disabled homolog 2-interacting protein isoform 6 [Mus musculus]	9	1.0666	12	0.978245	1.02242
gi|449784892	aminoacylase-1 [Mus musculus]	8	1.0666	9	0.978245	1.02242
gi|19526852	nicotinate-nucleotide pyrophosphorylase [carboxylating] [Mus musculus]	6	1.0666	8	0.978245	1.02242
gi|113722113	plexin-A2 precursor [Mus musculus]	6	1.0666	12	0.978245	1.02242
gi|568997418	PREDICTED: C2 calcium-dependent domain containing 2 isoform X2 [Mus musculus]	5	1.0666	7	0.969277	1.01794
gi|568990304	PREDICTED: rapamycin-insensitive companion of mTOR isoform X2 [Mus musculus]	3	1.0666	7	0.96039	1.01349
gi|568920782	PREDICTED: guanine nucleotide-binding protein subunit beta-4 isoform X1 [Mus musculus]	16	1.0666	28	0.942861	1.00473
gi|6680854	caveolin-1 isoform 1 [Mus musculus]	2	1.0666	2	0.844205	0.9554
gi|6679523	phosphatidylinositol 3,4,5-trisphosphate 3-phosphatase and dual-specificity protein phosphatase PTEN [Mus musculus]	3	1.0666	7	0.821198	0.943897
gi|568988559	PREDICTED: ribonuclease H2 subunit B isoform X1 [Mus musculus]	1	1.0666	2	0.813669	0.940133
gi|6756039	14-3-3 protein theta [Mus musculus]	30	1.0666	31	0.806209	0.936403
gi|28173550	septin-7 isoform 1 [Mus musculus]	40	1.0666	38	0.769924	0.91826
gi|21703762	eukaryotic translation initiation factor 3 subunit M [Mus musculus]	7	1.0666	13	0.594905	0.830751
gi|241666483	peroxisomal membrane protein 11B isoform 1 [Mus musculus]	3	1.0666	3	0.532657	0.799627
gi|19527322	LETM1 domain-containing protein 1 [Mus musculus]	2	1.05682	3	2.41239	1.7346
gi|568951288	PREDICTED: DNA polymerase delta subunit 3 isoform X1 [Mus musculus]	2	1.05682	1	1.24293	1.14988
gi|21313210	thioredoxin-related transmembrane protein 2 isoform a precursor [Mus musculus]	6	1.05682	4	1.16533	1.11107
gi|568951392	PREDICTED: acyl carrier protein, mitochondrial isoform X1 [Mus musculus]	8	1.05682	7	1.10268	1.07975
gi|568912064	PREDICTED: selenide, water dikinase 1 isoform X1 [Mus musculus]	10	1.05682	11	1.10268	1.07975
gi|569006946	PREDICTED: bifunctional ATP-dependent dihydroxyacetone kinase/FAD-AMP lyase (cyclizing) isoform X1 [Mus musculus]	19	1.05682	19	1.09257	1.07469
gi|167614490	TBC1 domain family member 10B [Mus musculus]	1	1.05682	7	1.08255	1.06968
gi|568928601	PREDICTED: nuclear transcription factor Y subunit gamma isoform X8 [Mus musculus]	4	1.05682	2	1.08255	1.06968
gi|22164784	fatty acid desaturase 1 [Mus musculus]	2	1.05682	6	1.06279	1.0598
gi|568964743	PREDICTED: required for meiotic nuclear division protein 1 homolog isoform X4 [Mus musculus]	2	1.05682	6	1.06279	1.0598
gi|568950317	PREDICTED: serine/threonine-protein kinase SMG1 isoform X3 [Mus musculus]	3	1.05682	18	1.05305	1.05493
gi|9055336	PDZ domain-containing protein GIPC1 [Mus musculus]	3	1.05682	6	1.04339	1.05011
gi|568931034	PREDICTED: endothelin-converting enzyme 1 isoform X3 [Mus musculus]	4	1.05682	6	1.04339	1.05011
gi|568915261	PREDICTED: CUGBP, Elav-like family member 1 isoform X10 [Mus musculus]	5	1.05682	17	1.03383	1.04532
gi|569020572	PREDICTED: myeloid-associated differentiation marker isoform X1 [Mus musculus]	4	1.05682	7	1.02435	1.04058
gi|568944750	PREDICTED: calpain small subunit 1 isoform X1 [Mus musculus]	16	1.05682	19	1.02435	1.04058
gi|9055200	cytokine receptor-like factor 3 isoform 1 [Mus musculus]	2	1.05682	1	1.02435	1.04058
gi|84794607	xylulose kinase isoform 1 [Mus musculus]	2	1.05682	6	1.02435	1.04058
gi|33563294	phosphatidylinositol 5-phosphate 4-kinase type-2 beta [Mus musculus]	7	1.05682	10	1.02435	1.04058
gi|257467675	acyl-Coenzyme A dehydrogenase family, member 10-like [Mus musculus]	4	1.05682	6	1.02435	1.04058
gi|20336734	tetratricopeptide repeat protein 36 [Mus musculus]	1	1.05682	5	1.01496	1.03589
gi|19526976	deoxynucleotidyltransferase terminal-interacting protein 1 [Mus musculus]	3	1.05682	6	1.01496	1.03589
gi|13386338	ras-related protein Rap-2b precursor [Mus musculus]	9	1.05682	7	1.01496	1.03589
gi|7949082	bcl-2-related ovarian killer protein [Mus musculus]	4	1.05682	6	1.01496	1.03589
gi|568993436	PREDICTED: cytohesin-4 isoform X1 [Mus musculus]	2	1.05682	3	1.00565	1.03124
gi|29611667	pleckstrin homology domain-containing family F member 2 [Mus musculus]	6	1.05682	9	1.00565	1.03124
gi|16905083	Rap guanine nucleotide exchange factor (GEF) 1 isoform 3 [Mus musculus]	7	1.05682	9	1.00565	1.03124
gi|85701808	protein THEMIS2 [Mus musculus]	9	1.05682	14	1.00565	1.03124
gi|568940660	PREDICTED: sodium- and chloride-dependent GABA transporter 2 isoform X1 [Mus musculus]	4	1.05682	2	1.00565	1.03124
gi|568920401	PREDICTED: 40S ribosomal protein S21 isoform X1 [Mus musculus]	8	1.05682	8	1.00565	1.03124
gi|27229118	methyltransferase-like protein 7B precursor [Mus musculus]	6	1.05682	5	1.00565	1.03124
gi|13385492	NADH dehydrogenase [ubiquinone] 1 alpha subcomplex subunit 6 [Mus musculus]	5	1.05682	4	0.996432	1.02663
gi|110625719	histidine triad nucleotide-binding protein 2, mitochondrial precursor [Mus musculus]	3	1.05682	7	0.996432	1.02663
gi|568967169	PREDICTED: SCY1-like protein 2 isoform X2 [Mus musculus]	11	1.05682	14	0.987297	1.02206
gi|58037465	60S ribosomal protein L18a [Mus musculus]	7	1.05682	11	0.987297	1.02206
gi|110625831	solute carrier organic anion transporter family member 2A1 [Mus musculus]	3	1.05682	7	0.987297	1.02206
gi|59624981	three prime repair exonuclease 1 [Mus musculus]	5	1.05682	4	0.978245	1.01753
gi|564112186	CD209 antigen-like protein B isoform a [Mus musculus]	6	1.05682	5	0.978245	1.01753
gi|110626031	KH domain-containing, RNA-binding, signal transduction-associated protein 1 [Mus musculus]	6	1.05682	11	0.969277	1.01305
gi|568992189	PREDICTED: dol-P-Man:Man(7)GlcNAc(2)-PP-Dol alpha-1,6-mannosyltransferase isoform X1 [Mus musculus]	2	1.05682	4	0.969277	1.01305
gi|12963697	acylpyruvase FAHD1, mitochondrial [Mus musculus]	3	1.05682	3	0.96039	1.0086
gi|262050556	FUN14 domain-containing protein 2 [Mus musculus]	3	1.05682	4	0.96039	1.0086
gi|85701951	putative Dol-P-Glc:Glc(2)Man(9)GlcNAc(2)-PP-Dol alpha-1,2-glucosyltransferase [Mus musculus]	2	1.05682	1	0.951585	1.0042
gi|568910428	PREDICTED: CD48 antigen isoform X1 [Mus musculus]	3	1.05682	2	0.951585	1.0042
gi|13385752	39S ribosomal protein L49, mitochondrial [Mus musculus]	1	1.05682	2	0.908757	0.982788
gi|38016154	nuclear pore complex protein Nup50 [Mus musculus]	4	1.05682	10	0.883991	0.970404
gi|568977744	PREDICTED: dedicator of cytokinesis protein 4 isoform X3 [Mus musculus]	7	1.05682	21	0.762865	0.909842
gi|568985344	PREDICTED: PX domain containing serine/threonine kinase isoform X2 [Mus musculus]	7	1.04713	11	4.04062	2.54387
gi|160333789	sepiapterin reductase [Mus musculus]	23	1.04713	24	2.34665	1.69689
gi|569001123	PREDICTED: target of rapamycin complex subunit LST8 isoform X2 [Mus musculus]	3	1.04713	9	1.18699	1.11706
gi|122937361	guanine nucleotide-binding protein-like 1 [Mus musculus]	6	1.04713	8	1.11288	1.08
gi|6753488	COP9 signalosome complex subunit 3 [Mus musculus]	11	1.04713	14	1.08255	1.06484
gi|225637531	eukaryotic translation initiation factor 3 subunit F [Mus musculus]	13	1.04713	12	1.06279	1.05496
gi|569011276	PREDICTED: TSC22 domain family protein 3 isoform X7 [Mus musculus]	4	1.04713	4	1.05305	1.05009
gi|568992855	PREDICTED: cysteine and histidine-rich protein 1 isoform X1 [Mus musculus]	1	1.04713	2	1.05305	1.05009
gi|568921721	PREDICTED: chloride channel calcium activated 1 isoform X1 [Mus musculus]	5	1.04713	6	1.05305	1.05009
gi|124286805	complement C1q subcomponent subunit A precursor [Mus musculus]	3	1.04713	3	1.04339	1.04526
gi|568930493	PREDICTED: complement C1q subcomponent subunit C isoform X1 [Mus musculus]	2	1.04713	5	1.03383	1.04048
gi|158937256	NADH dehydrogenase [ubiquinone] complex I, assembly factor 7 precursor [Mus musculus]	1	1.04713	3	1.03383	1.04048
gi|568990675	PREDICTED: ankyrin repeat domain-containing protein 46 isoform X2 [Mus musculus]	3	1.04713	2	1.03383	1.04048
gi|568956551	PREDICTED: putative sodium-coupled neutral amino acid transporter 7 isoform X2 [Mus musculus]	3	1.04713	3	1.03383	1.04048
gi|569011431	PREDICTED: protein diaphanous homolog 2 isoform X2 [Mus musculus]	7	1.04713	14	1.03383	1.04048
gi|30519971	atlastin-1 [Mus musculus]	4	1.04713	6	1.02435	1.03574
gi|569018902	PREDICTED: protein LZIC isoform X1 [Mus musculus]	6	1.04713	7	1.02435	1.03574
gi|568973923	PREDICTED: mediator of RNA polymerase II transcription subunit 24 isoform X4 [Mus musculus]	1	1.04713	6	1.02435	1.03574
gi|298286543	28S ribosomal protein S36, mitochondrial isoform 2 [Mus musculus]	2	1.04713	4	1.02435	1.03574
gi|31560120	phosducin-like protein 3 [Mus musculus]	3	1.04713	6	1.02435	1.03574
gi|6754994	poly(rC)-binding protein 1 [Mus musculus]	36	1.04713	47	1.01496	1.03104
gi|568991782	PREDICTED: ran GTPase-activating protein 1 isoform X1 [Mus musculus]	21	1.04713	19	1.01496	1.03104
gi|568927188	PREDICTED: protein virilizer homolog isoform X1 [Mus musculus]	7	1.04713	13	1.01496	1.03104
gi|227908837	peroxisomal trans-2-enoyl-CoA reductase [Mus musculus]	3	1.04713	7	1.01496	1.03104
gi|22122471	T-complex protein 11-like protein 2 [Mus musculus]	3	1.04713	7	1.01496	1.03104
gi|15805016	ubiquilin-4 [Mus musculus]	9	1.04713	12	1.01496	1.03104
gi|6680193	histone deacetylase 1 [Mus musculus]	8	1.04713	20	1.01496	1.03104
gi|568922534	PREDICTED: DENN domain-containing protein 4B isoform X3 [Mus musculus]	4	1.04713	4	1.01496	1.03104
gi|568910609	PREDICTED: transmembrane protein 63A isoform X5 [Mus musculus]	9	1.04713	8	1.01496	1.03104
gi|157909801	mitochondrial import receptor subunit TOM40 homolog [Mus musculus]	8	1.04713	8	1.00565	1.02639
gi|7242171	proliferating cell nuclear antigen [Mus musculus]	8	1.04713	13	1.00565	1.02639
gi|70608133	probable ATP-dependent RNA helicase DHX58 [Mus musculus]	7	1.04713	10	1.00565	1.02639
gi|569010170	PREDICTED: B-cell receptor-associated protein 31 isoform X1 [Mus musculus]	3	1.04713	11	1.00565	1.02639
gi|568986247	PREDICTED: adenylate cyclase type 4 isoform X4 [Mus musculus]	4	1.04713	3	1.00565	1.02639
gi|41282022	calumenin isoform 2 precursor [Mus musculus]	14	1.04713	8	1.00565	1.02639
gi|27370240	leucyl-cystinyl aminopeptidase [Mus musculus]	23	1.04713	24	1.00565	1.02639
gi|6755596	U1 small nuclear ribonucleoprotein C [Mus musculus]	4	1.04713	4	1.00565	1.02639
gi|569007066	PREDICTED: erlin-1 isoform X1 [Mus musculus]	5	1.04713	10	1.00565	1.02639
gi|568988254	PREDICTED: AP-3 complex subunit mu-1 isoform X2 [Mus musculus]	5	1.04713	14	1.00565	1.02639
gi|568973429	PREDICTED: protein HID1 isoform X1 [Mus musculus]	4	1.04713	7	1.00565	1.02639
gi|568966908	PREDICTED: nuclear transcription factor Y subunit beta isoform X1 [Mus musculus]	3	1.04713	1	1.00565	1.02639
gi|568916339	PREDICTED: peptidyl-prolyl cis-trans isomerase G isoform X4 [Mus musculus]	6	1.04713	4	0.996432	1.02178
gi|568910506	PREDICTED: interferon-activable protein 204 isoform X1 [Mus musculus]	33	1.04713	42	0.996432	1.02178
gi|357197137	large proline-rich protein BAG6 isoform 2 [Mus musculus]	10	1.04713	12	0.996432	1.02178
gi|33563313	rho GTPase-activating protein 18 [Mus musculus]	4	1.04713	10	0.996432	1.02178
gi|27369545	osteopetrosis-associated transmembrane protein 1 precursor [Mus musculus]	3	1.04713	2	0.996432	1.02178
gi|20911031	keratin, type II cytoskeletal 5 [Mus musculus]	10	1.04713	12	0.996432	1.02178
gi|110347469	alpha-2-macroglobulin precursor [Mus musculus]	21	1.04713	32	0.987297	1.01721
gi|9790221	actin-related protein 2/3 complex subunit 1A [Mus musculus]	8	1.04713	18	0.987297	1.01721
gi|70906453	pre-mRNA-splicing factor SPF27 [Mus musculus]	8	1.04713	10	0.987297	1.01721
gi|6755304	membrane-associated phosphatidylinositol transfer protein 2 isoform 1 [Mus musculus]	8	1.04713	14	0.987297	1.01721
gi|568939995	PREDICTED: glia maturation factor gamma-like [Mus musculus]	7	1.04713	9	0.978245	1.01269
gi|31541819	ras-related GTP-binding protein A [Mus musculus]	9	1.04713	19	0.978245	1.01269
gi|21312776	tumor protein p63-regulated gene 1-like protein [Mus musculus]	6	1.04713	8	0.978245	1.01269
gi|13385914	regulator of G-protein signaling 10 [Mus musculus]	4	1.04713	3	0.978245	1.01269
gi|133778924	alpha-galactosidase A [Mus musculus]	3	1.04713	6	0.978245	1.01269
gi|112420990	pinin [Mus musculus]	7	1.04713	8	0.978245	1.01269
gi|7305075	ras GTPase-activating protein-binding protein 1 [Mus musculus]	14	1.04713	19	0.969277	1.0082
gi|7304971	COP9 signalosome complex subunit 5 isoform 1 [Mus musculus]	7	1.04713	10	0.96039	1.00376
gi|568915933	PREDICTED: receptor-type tyrosine-protein phosphatase alpha isoform X2 [Mus musculus]	18	1.04713	12	0.96039	1.00376
gi|31981570	polymeric immunoglobulin receptor precursor [Mus musculus]	7	1.04713	10	0.96039	1.00376
gi|23956268	calmodulin-like protein 4 isoform a [Mus musculus]	2	1.04713	5	0.951585	0.999357
gi|33563256	guanine nucleotide-binding protein G(k) subunit alpha [Mus musculus]	23	1.04713	22	0.951585	0.999357
gi|311893328	C-terminal-binding protein 1 isoform 4 [Mus musculus]	19	1.04713	18	0.942861	0.994995
gi|30520119	RING finger protein 214 [Mus musculus]	1	1.04713	11	0.942861	0.994995
gi|22164768	coiled-coil domain-containing protein 25 [Mus musculus]	4	1.04713	6	0.934217	0.990673
gi|14149647	60S ribosomal protein L9 [Mus musculus]	8	1.04713	14	0.934217	0.990673
gi|568983176	PREDICTED: ras-related protein Rab-24 isoform X1 [Mus musculus]	3	1.04713	4	0.925652	0.986391
gi|86262151	rho GTPase-activating protein 5 [Mus musculus]	5	1.04713	4	0.908757	0.977943
gi|568959831	PREDICTED: non-receptor tyrosine-protein kinase TYK2 isoform X2 [Mus musculus]	6	1.04713	10	0.900425	0.973777
gi|568923987	PREDICTED: structural maintenance of chromosomes protein 4 isoform X5 [Mus musculus]	4	1.04713	5	0.844205	0.945667
gi|568971667	PREDICTED: guanine nucleotide-binding protein G(I)/G(S)/G(O) subunit gamma-T2 isoform X2 [Mus musculus]	4	1.04713	3	0.578692	0.812911
gi|46575912	protein WWC2 [Mus musculus]	5	1.04713	7	0.56813	0.80763
gi|6678281	indolethylamine N-methyltransferase [Mus musculus]	5	1.04713	11	0.527774	0.787451
gi|569009067	PREDICTED: ubiquitin-conjugating enzyme E2 A isoform X1 [Mus musculus]	3	1.04713	2	0.499399	0.773264
gi|66730553	nuclear fragile X mental retardation-interacting protein 2 [Mus musculus]	4	1.04713	6	0.463925	0.755527
gi|94536844	ribose-5-phosphate isomerase [Mus musculus]	3	1.04713	7	0.459672	0.7534
gi|86262157	protein MB21D2 [Mus musculus]	5	1.03753	9	1.86401	1.45077
gi|47059071	phospholipase D1 [Mus musculus]	6	1.03753	14	1.76379	1.40066
gi|41351529	GPI transamidase component PIG-S [Mus musculus]	10	1.03753	10	1.56476	1.30114
gi|116268125	cytochrome P450 2C29 precursor [Mus musculus]	16	1.03753	17	1.33797	1.18775
gi|266458391	GTPase KRas [Mus musculus]	13	1.03753	9	1.23154	1.13453
gi|568978813	PREDICTED: maleylacetoacetate isomerase isoform X1 [Mus musculus]	13	1.03753	17	1.17611	1.10682
gi|568946713	PREDICTED: lysophospholipid acyltransferase 7 isoform X1 [Mus musculus]	1	1.03753	3	1.14406	1.09079
gi|87239976	scavenger receptor class F member 1 precursor [Mus musculus]	9	1.03753	15	1.14406	1.09079
gi|31982556	interferon-activable protein 205-A [Mus musculus]	16	1.03753	21	1.13357	1.08555
gi|110626003	COMM domain-containing protein 2 [Mus musculus]	4	1.03753	6	1.09257	1.06505
gi|254028203	GPI inositol-deacylase [Mus musculus]	2	1.03753	3	1.09257	1.06505
gi|188219518	dynactin subunit 5 [Mus musculus]	3	1.03753	4	1.09257	1.06505
gi|6753668	docking protein 2 [Mus musculus]	4	1.03753	5	1.08255	1.06004
gi|27228985	NADH dehydrogenase [ubiquinone] 1 alpha subcomplex subunit 12 [Mus musculus]	11	1.03753	8	1.05305	1.04529
gi|171184398	N-acetylgalactosamine-6-sulfatase isoform 1 precursor [Mus musculus]	16	1.03753	16	1.05305	1.04529
gi|158631230	store-operated calcium entry-associated regulatory factor [Mus musculus]	3	1.03753	2	1.04339	1.04046
gi|21313560	probable dimethyladenosine transferase [Mus musculus]	2	1.03753	3	1.04339	1.04046
gi|124487479	methionine synthase [Mus musculus]	9	1.03753	17	1.04339	1.04046
gi|84490421	guanine nucleotide-binding protein G(I)/G(S)/G(O) subunit gamma-2 precursor [Mus musculus]	3	1.03753	5	1.03383	1.03568
gi|576067896	WAS/WASL-interacting protein family member 1 [Mus musculus]	3	1.03753	12	1.02435	1.03094
gi|568983719	PREDICTED: clathrin light chain B isoform X1 [Mus musculus]	8	1.03753	6	1.02435	1.03094
gi|568967051	PREDICTED: GTP-binding protein SAR1a isoform X4 [Mus musculus]	12	1.03753	11	1.02435	1.03094
gi|31560771	lymphatic vessel endothelial hyaluronic acid receptor 1 precursor [Mus musculus]	4	1.03753	5	1.02435	1.03094
gi|270132824	tubulointerstitial nephritis antigen-like precursor [Mus musculus]	9	1.03753	11	1.02435	1.03094
gi|19527236	transmembrane emp24 domain-containing protein 4 precursor [Mus musculus]	12	1.03753	15	1.02435	1.03094
gi|568962778	PREDICTED: hyaluronidase-2 isoform X3 [Mus musculus]	11	1.03753	15	1.01496	1.02624
gi|568962761	PREDICTED: guanine nucleotide-binding protein G(i) subunit alpha-2 isoform X1 [Mus musculus]	54	1.03753	51	1.01496	1.02624
gi|34328236	ubiquilin-2 [Mus musculus]	16	1.03753	16	1.01496	1.02624
gi|27734998	transmembrane protein 11, mitochondrial isoform 1 [Mus musculus]	3	1.03753	4	1.01496	1.02624
gi|268370237	protein FAM45A isoform 2 [Mus musculus]	6	1.03753	9	1.01496	1.02624
gi|226874914	carboxylesterase 3B isoform 1 precursor [Mus musculus]	9	1.03753	14	1.01496	1.02624
gi|18079341	eukaryotic translation initiation factor 3 subunit H [Mus musculus]	7	1.03753	11	1.00565	1.02159
gi|158749640	prolactin regulatory element-binding protein [Mus musculus]	7	1.03753	7	1.00565	1.02159
gi|14916479	cation-dependent mannose-6-phosphate receptor precursor [Mus musculus]	8	1.03753	7	1.00565	1.02159
gi|7304929	trafficking protein particle complex subunit 3 [Mus musculus]	5	1.03753	8	1.00565	1.02159
gi|6679763	ficolin-1 precursor [Mus musculus]	4	1.03753	4	1.00565	1.02159
gi|595763222	intron-binding protein aquarius isoform b [Mus musculus]	13	1.03753	16	1.00565	1.02159
gi|568962229	PREDICTED: dipeptidyl peptidase 8 isoform X1 [Mus musculus]	9	1.03753	14	1.00565	1.02159
gi|28077051	neurolysin, mitochondrial precursor [Mus musculus]	8	1.03753	13	1.00565	1.02159
gi|23346617	probable leucine--tRNA ligase, mitochondrial [Mus musculus]	2	1.03753	5	1.00565	1.02159
gi|226443091	heterogeneous nuclear ribonucleoprotein A0 [Mus musculus]	17	1.03753	14	1.00565	1.02159
gi|19527238	pyridoxine-5'-phosphate oxidase [Mus musculus]	3	1.03753	1	1.00565	1.02159
gi|9790015	transmembrane emp24 domain-containing protein 2 precursor [Mus musculus]	4	1.03753	3	1.00565	1.02159
gi|85861231	haloacid dehalogenase-like hydrolase domain-containing protein 2 isoform 1 [Mus musculus]	5	1.03753	3	1.00565	1.02159
gi|6679299	prohibitin [Mus musculus]	20	1.03753	18	1.00565	1.02159
gi|569020242	PREDICTED: proteasome subunit beta type-9 isoform X1 [Mus musculus]	7	1.03753	6	1.00565	1.02159
gi|568986515	PREDICTED: adaptor protein complex AP-1, gamma 2 subunit isoform X1 [Mus musculus]	6	1.03753	7	0.996432	1.01698
gi|568979462	PREDICTED: phosphofurin acidic cluster sorting protein 2 isoform X9 [Mus musculus]	3	1.03753	5	0.996432	1.01698
gi|568972911	PREDICTED: large neutral amino acids transporter small subunit 4 isoform X9 [Mus musculus]	2	1.03753	1	0.996432	1.01698
gi|568941563	PREDICTED: rho GTPase-activating protein 25 isoform X1 [Mus musculus]	10	1.03753	10	0.996432	1.01698
gi|23346595	protein QIL1 precursor [Mus musculus]	2	1.03753	5	0.996432	1.01698
gi|229093990	E3 ubiquitin-protein ligase BRE1B [Mus musculus]	6	1.03753	12	0.996432	1.01698
gi|21312058	multivesicular body subunit 12A [Mus musculus]	6	1.03753	5	0.996432	1.01698
gi|13752573	ragulator complex protein LAMTOR2 [Mus musculus]	5	1.03753	8	0.996432	1.01698
gi|13385798	dynactin subunit 4 [Mus musculus]	9	1.03753	16	0.987297	1.01241
gi|13385134	signal peptidase complex subunit 2 [Mus musculus]	10	1.03753	11	0.987297	1.01241
gi|13384756	eukaryotic translation elongation factor 1 epsilon-1 [Mus musculus]	2	1.03753	1	0.987297	1.01241
gi|9506983	serine/threonine-protein phosphatase 2A catalytic subunit alpha isoform [Mus musculus]	20	1.03753	23	0.987297	1.01241
gi|7549799	SUMO-conjugating enzyme UBC9 [Mus musculus]	8	1.03753	8	0.987297	1.01241
gi|575403049	protein LAP2 isoform 4 [Mus musculus]	11	1.03753	14	0.987297	1.01241
gi|29789050	ATP-binding cassette sub-family F member 3 [Mus musculus]	5	1.03753	9	0.987297	1.01241
gi|240120123	homogentisate 1,2-dioxygenase [Mus musculus]	12	1.03753	15	0.987297	1.01241
gi|160358823	CD5 antigen-like precursor [Mus musculus]	6	1.03753	8	0.987297	1.01241
gi|568992501	PREDICTED: 3-mercaptopyruvate sulfurtransferase isoform X3 [Mus musculus]	7	1.03753	4	0.978245	1.00789
gi|568973317	PREDICTED: secernin-2 isoform X1 [Mus musculus]	2	1.03753	4	0.978245	1.00789
gi|33413404	alanine aminotransferase 1 [Mus musculus]	9	1.03753	6	0.978245	1.00789
gi|19527194	conserved oligomeric Golgi complex subunit 4 [Mus musculus]	8	1.03753	11	0.978245	1.00789
gi|124487157	HEAT repeat-containing protein 5B [Mus musculus]	7	1.03753	11	0.978245	1.00789
gi|110625954	NADH dehydrogenase [ubiquinone] flavoprotein 2, mitochondrial isoform 1 precursor [Mus musculus]	13	1.03753	9	0.978245	1.00789
gi|239787884	TGF-beta receptor type-2 isoform 2 precursor [Mus musculus]	5	1.03753	5	0.978245	1.00789
gi|568990928	PREDICTED: anoctamin-6 isoform X6 [Mus musculus]	8	1.03753	12	0.969277	1.0034
gi|267844902	WASH complex subunit FAM21 [Mus musculus]	16	1.03753	12	0.969277	1.0034
gi|118403322	isobutyryl-CoA dehydrogenase, mitochondrial precursor [Mus musculus]	13	1.03753	17	0.96039	0.998959
gi|6753220	complement C1q subcomponent subunit B precursor [Mus musculus]	2	1.03753	3	0.96039	0.998959
gi|569000043	PREDICTED: dipeptidyl peptidase 9 isoform X2 [Mus musculus]	3	1.03753	4	0.96039	0.998959
gi|156231059	syntaxin-16 isoform b [Mus musculus]	6	1.03753	5	0.96039	0.998959
gi|568997497	PREDICTED: splicing factor, arginine/serine-rich 15 isoform X7 [Mus musculus]	5	1.03753	6	0.951585	0.994557
gi|125988403	signal peptidase complex subunit 3 [Mus musculus]	6	1.03753	5	0.951585	0.994557
gi|110625712	DNL-type zinc finger protein isoform 1 [Mus musculus]	1	1.03753	1	0.942861	0.990195
gi|21311839	target of EGR1 protein 1 [Mus musculus]	2	1.03753	2	0.942861	0.990195
gi|77736535	syntaxin-18 isoform 1 [Mus musculus]	3	1.03753	1	0.942861	0.990195
gi|568934073	PREDICTED: glucokinase regulatory protein isoform X2 [Mus musculus]	6	1.03753	4	0.925652	0.98159
gi|224922770	Fc receptor, IgG, low affinity IV precursor [Mus musculus]	3	1.03753	3	0.925652	0.98159
gi|569007740	PREDICTED: plasminogen receptor (KT) isoform X4 [Mus musculus]	1	1.03753	2	0.769924	0.903726
gi|568984647	PREDICTED: trafficking protein particle complex subunit 13 isoform X1 [Mus musculus]	5	1.03753	8	0.670576	0.854052
gi|13384786	2-oxoglutarate and iron-dependent oxygenase domain-containing protein 3 [Mus musculus]	2	1.03753	1	0.634524	0.836026
gi|568981693	PREDICTED: receptor-interacting serine/threonine-protein kinase 1 isoform X3 [Mus musculus]	9	1.03753	13	0.605965	0.821747
gi|21314824	V-type proton ATPase subunit F [Mus musculus]	4	1.03753	8	0.451282	0.744405
gi|58037151	bolA-like protein 1 [Mus musculus]	4	1.02802	3	2.52608	1.77705
gi|7305589	thiamin pyrophosphokinase 1 [Mus musculus]	4	1.02802	4	1.56476	1.29639
gi|9506945	polyadenylate-binding protein 2 [Mus musculus]	10	1.02802	11	1.52212	1.27507
gi|6755775	transforming growth factor beta-1 precursor [Mus musculus]	4	1.02802	7	1.41399	1.22101
gi|6753670	dolichol-phosphate mannosyltransferase subunit 1 [Mus musculus]	6	1.02802	8	1.27776	1.15289
gi|568966664	PREDICTED: formimidoyltransferase-cyclodeaminase isoform X1 [Mus musculus]	13	1.02802	16	1.22025	1.12413
gi|282398108	dolichyl-diphosphooligosaccharide--protein glycosyltransferase subunit 1 precursor [Mus musculus]	37	1.02802	33	1.20906	1.11854
gi|568971757	PREDICTED: hepatocyte growth factor-regulated tyrosine kinase substrate isoform X5 [Mus musculus]	15	1.02802	11	1.19798	1.113
gi|568905658	PREDICTED: caspase-8 isoform X1 [Mus musculus]	13	1.02802	17	1.12318	1.0756
gi|251823839	serine/threonine-protein kinase TBK1 [Mus musculus]	10	1.02802	17	1.12318	1.0756
gi|9789907	STIP1 homology and U box-containing protein 1 [Mus musculus]	3	1.02802	6	1.10268	1.06535
gi|51491852	methionine--tRNA ligase, cytoplasmic isoform 2 [Mus musculus]	12	1.02802	22	1.09257	1.06029
gi|160948588	cytochrome b-245 light chain [Mus musculus]	2	1.02802	4	1.08255	1.05528
gi|124286868	cerebellar degeneration-related protein 2-like [Mus musculus]	4	1.02802	5	1.06279	1.0454
gi|33468929	vesicle-associated membrane protein 7 [Mus musculus]	7	1.02802	7	1.05305	1.04053
gi|7949005	ATP synthase-coupling factor 6, mitochondrial precursor [Mus musculus]	8	1.02802	4	1.05305	1.04053
gi|31981577	prefoldin subunit 2 [Mus musculus]	4	1.02802	4	1.05305	1.04053
gi|21218432	stAR-related lipid transfer protein 5 [Mus musculus]	2	1.02802	6	1.04339	1.0357
gi|114431242	acid sphingomyelinase-like phosphodiesterase 3a precursor [Mus musculus]	7	1.02802	5	1.04339	1.0357
gi|568987093	PREDICTED: 40S ribosomal protein S24 isoform X3 [Mus musculus]	6	1.02802	8	1.04339	1.0357
gi|569003534	PREDICTED: zinc finger E-box-binding homeobox 1 isoform X10 [Mus musculus]	2	1.02802	7	1.04339	1.0357
gi|9506541	diacylglycerol kinase epsilon [Mus musculus]	4	1.02802	3	1.03383	1.03092
gi|19526900	cell cycle control protein 50A [Mus musculus]	7	1.02802	4	1.03383	1.03092
gi|188528624	protein arginine N-methyltransferase 5 [Mus musculus]	3	1.02802	6	1.03383	1.03092
gi|18250296	60S ribosomal protein L24 [Mus musculus]	13	1.02802	11	1.03383	1.03092
gi|24497431	nucleoporin p58/p45 [Mus musculus]	2	1.02802	2	1.03383	1.03092
gi|19526936	lanC-like protein 2 [Mus musculus]	9	1.02802	6	1.03383	1.03092
gi|10946678	developmentally-regulated GTP-binding protein 2 [Mus musculus]	9	1.02802	8	1.03383	1.03092
gi|8394490	translin-associated protein X [Mus musculus]	6	1.02802	5	1.03383	1.03092
gi|8393156	putative ATP-dependent Clp protease proteolytic subunit, mitochondrial precursor [Mus musculus]	6	1.02802	5	1.03383	1.03092
gi|66773165	lysophosphatidic acid phosphatase type 6 precursor [Mus musculus]	9	1.02802	8	1.03383	1.03092
gi|569018325	PREDICTED: 40S ribosomal protein S10 isoform X2 [Mus musculus]	14	1.02802	12	1.03383	1.03092
gi|568963411	PREDICTED: anoctamin-10 isoform X5 [Mus musculus]	4	1.02802	8	1.03383	1.03092
gi|568961593	PREDICTED: maspardin isoform X1 [Mus musculus]	3	1.02802	4	1.03383	1.03092
gi|568922006	PREDICTED: microsomal triglyceride transfer protein large subunit isoform X2 [Mus musculus]	17	1.02802	22	1.02435	1.02618
gi|26080416	leupaxin [Mus musculus]	2	1.02802	4	1.02435	1.02618
gi|12963599	cyclin-H [Mus musculus]	3	1.02802	4	1.02435	1.02618
gi|60218877	ATP-binding cassette sub-family D member 3 [Mus musculus]	12	1.02802	10	1.02435	1.02618
gi|31543005	interleukin-1 receptor-associated kinase 3 [Mus musculus]	3	1.02802	4	1.02435	1.02618
gi|24211031	sorting nexin-17 [Mus musculus]	8	1.02802	11	1.02435	1.02618
gi|218931229	methyl-CpG-binding domain protein 2 [Mus musculus]	4	1.02802	6	1.02435	1.02618
gi|114158677	putative RNA-binding protein Luc7-like 1 isoform 2 [Mus musculus]	6	1.02802	8	1.02435	1.02618
gi|6754132	H-2 class I histocompatibility antigen, Q10 alpha chain precursor [Mus musculus]	13	1.02802	19	1.01496	1.02149
gi|6678437	translationally-controlled tumor protein [Mus musculus]	12	1.02802	9	1.01496	1.02149
gi|6678175	steryl-sulfatase precursor [Mus musculus]	9	1.02802	9	1.01496	1.02149
gi|254540154	transmembrane protein 258 isoform 1 [Mus musculus]	2	1.02802	1	1.01496	1.02149
gi|24762230	40S ribosomal protein S15a [Mus musculus]	17	1.02802	18	1.01496	1.02149
gi|86198335	bis(5'-nucleosyl)-tetraphosphatase [asymmetrical] [Mus musculus]	5	1.02802	3	1.01496	1.02149
gi|85540445	splicing factor 3B subunit 5 [Mus musculus]	2	1.02802	2	1.01496	1.02149
gi|568998599	PREDICTED: 3-hydroxyanthranilate 3,4-dioxygenase isoform X2 [Mus musculus]	12	1.02802	14	1.01496	1.02149
gi|568966715	PREDICTED: glutathione S-transferase theta-2 isoform X1 [Mus musculus]	8	1.02802	10	1.01496	1.02149
gi|568966542	PREDICTED: T-complex protein 1 subunit beta isoform X1 [Mus musculus]	35	1.02802	40	1.01496	1.02149
gi|568960129	PREDICTED: ubiquitin-associated and SH3 domain-containing protein B isoform X4 [Mus musculus]	7	1.02802	8	1.01496	1.02149
gi|568930624	PREDICTED: heterochromatin protein 1-binding protein 3 isoform X4 [Mus musculus]	19	1.02802	19	1.01496	1.02149
gi|568906168	PREDICTED: tripeptidyl-peptidase 2 isoform X1 [Mus musculus]	31	1.02802	34	1.01496	1.02149
gi|31982330	Golgin subfamily A member 3 [Mus musculus]	24	1.02802	27	1.01496	1.02149
gi|31559918	nardilysin precursor [Mus musculus]	20	1.02802	19	1.01496	1.02149
gi|22203747	collagen alpha-2(VI) chain precursor [Mus musculus]	21	1.02802	24	1.01496	1.02149
gi|126090572	WASH complex subunit 7 [Mus musculus]	18	1.02802	16	1.01496	1.02149
gi|125628650	coiled-coil domain-containing protein 47 precursor [Mus musculus]	16	1.02802	14	1.01496	1.02149
gi|6806917	ganglioside GM2 activator precursor [Mus musculus]	4	1.02802	4	1.01496	1.02149
gi|58218988	long-chain-fatty-acid--CoA ligase 5 [Mus musculus]	16	1.02802	22	1.01496	1.02149
gi|569006511	PREDICTED: 4F2 cell-surface antigen heavy chain isoform X2 [Mus musculus]	21	1.02802	19	1.00565	1.01683
gi|568975897	PREDICTED: ATP synthase subunit d, mitochondrial isoform X1 [Mus musculus]	15	1.02802	13	1.00565	1.01683
gi|568967057	PREDICTED: sphingosine-1-phosphate lyase 1 isoform X3 [Mus musculus]	13	1.02802	18	1.00565	1.01683
gi|568934737	PREDICTED: peroxisomal acyl-coenzyme A oxidase 3 isoform X3 [Mus musculus]	7	1.02802	5	1.00565	1.01683
gi|568901345	PREDICTED: NADH dehydrogenase [ubiquinone] 1 subunit C2-like [Mus musculus]	7	1.02802	8	1.00565	1.01683
gi|548961839	peripheral plasma membrane protein CASK isoform 2 [Mus musculus]	9	1.02802	18	1.00565	1.01683
gi|31543918	ubiquitin-conjugating enzyme E2 variant 2 isoform 1 [Mus musculus]	7	1.02802	9	1.00565	1.01683
gi|30725786	lipase maturation factor 2 [Mus musculus]	4	1.02802	7	1.00565	1.01683
gi|16716407	C-type lectin domain family 2 member D [Mus musculus]	6	1.02802	7	1.00565	1.01683
gi|124487339	neutral alpha-glucosidase C [Mus musculus]	9	1.02802	14	1.00565	1.01683
gi|10946722	cell differentiation protein RCD1 homolog [Mus musculus]	5	1.02802	7	1.00565	1.01683
gi|9910550	signal peptidase complex catalytic subunit SEC11A [Mus musculus]	8	1.02802	6	1.00565	1.01683
gi|66730565	trafficking protein particle complex subunit 1 [Mus musculus]	1	1.02802	7	1.00565	1.01683
gi|58037175	ribonuclease H2 subunit A [Mus musculus]	3	1.02802	3	1.00565	1.01683
gi|569005837	PREDICTED: splicing factor 3b, subunit 2 isoform X1 [Mus musculus]	15	1.02802	21	0.996432	1.01222
gi|568973492	PREDICTED: ubiquitin-conjugating enzyme E2 O isoform X1 [Mus musculus]	3	1.02802	6	0.996432	1.01222
gi|568971300	PREDICTED: V-type proton ATPase 116 kDa subunit a isoform 1 isoform X6 [Mus musculus]	11	1.02802	11	0.996432	1.01222
gi|568926518	PREDICTED: solute carrier family 25 member 51 isoform X2 [Mus musculus]	4	1.02802	8	0.996432	1.01222
gi|30519913	COMM domain-containing protein 8 [Mus musculus]	4	1.02802	4	0.996432	1.01222
gi|27370126	pyrethroid hydrolase Ces2e precursor [Mus musculus]	12	1.02802	13	0.996432	1.01222
gi|255982524	collagen type IV alpha-3-binding protein isoform 2 [Mus musculus]	3	1.02802	9	0.996432	1.01222
gi|244798550	gamma-crystallin N [Mus musculus]	4	1.02802	4	0.996432	1.01222
gi|17157983	peroxisomal carnitine O-octanoyltransferase [Mus musculus]	7	1.02802	11	0.996432	1.01222
gi|13385660	pre-mRNA-splicing factor SYF1 [Mus musculus]	6	1.02802	7	0.996432	1.01222
gi|113865979	lactadherin isoform 1 precursor [Mus musculus]	4	1.02802	9	0.996432	1.01222
gi|88853578	AP-1 complex subunit beta-1 isoform 2 [Mus musculus]	103	1.02802	132	0.996432	1.01222
gi|86198314	cytochrome P450, family 4, subfamily a family [Mus musculus]	5	1.02802	8	0.996432	1.01222
gi|7106257	probable phospholipid-transporting ATPase IA isoform b [Mus musculus]	20	1.02802	27	0.987297	1.00766
gi|6755084	protein kinase C epsilon type [Mus musculus]	7	1.02802	12	0.987297	1.00766
gi|6680598	importin subunit alpha-3 [Mus musculus]	11	1.02802	7	0.987297	1.00766
gi|569008906	PREDICTED: WD repeat-containing protein 44 isoform X2 [Mus musculus]	4	1.02802	13	0.987297	1.00766
gi|568971870	PREDICTED: keratin, type I cytoskeletal 10 isoform X1 [Mus musculus]	18	1.02802	9	0.987297	1.00766
gi|568928760	PREDICTED: angiopoietin-1 receptor isoform X2 [Mus musculus]	10	1.02802	15	0.987297	1.00766
gi|568914065	PREDICTED: N-myc-interactor isoform X1 [Mus musculus]	5	1.02802	13	0.987297	1.00766
gi|54291704	phosphofurin acidic cluster sorting protein 1 [Mus musculus]	10	1.02802	12	0.987297	1.00766
gi|40807498	ribonuclease UK114 [Mus musculus]	12	1.02802	12	0.987297	1.00766
gi|298676450	ATP-dependent (S)-NAD(P)H-hydrate dehydratase isoform 1 [Mus musculus]	13	1.02802	14	0.987297	1.00766
gi|225543229	T-lymphoma invasion and metastasis-inducing protein 1 isoform 2 [Mus musculus]	5	1.02802	10	0.987297	1.00766
gi|22122701	leucine-rich repeat and calponin homology domain-containing protein 4 isoform 1 [Mus musculus]	5	1.02802	7	0.987297	1.00766
gi|19705578	V-type proton ATPase subunit B, brain isoform [Mus musculus]	41	1.02802	42	0.987297	1.00766
gi|171543897	poly [ADP-ribose] polymerase 12 [Mus musculus]	4	1.02802	8	0.978245	1.00313
gi|158533976	FAS-associated factor 2 [Mus musculus]	13	1.02802	11	0.978245	1.00313
gi|13385392	alpha-soluble NSF attachment protein [Mus musculus]	17	1.02802	19	0.978245	1.00313
gi|11464971	pleckstrin [Mus musculus]	5	1.02802	4	0.978245	1.00313
gi|10946972	coatomer subunit epsilon [Mus musculus]	18	1.02802	21	0.978245	1.00313
gi|83921595	acyl-CoA-binding protein isoform 1 [Mus musculus]	12	1.02802	6	0.969277	0.998646
gi|6678499	UDP-glucose 6-dehydrogenase [Mus musculus]	8	1.02802	12	0.969277	0.998646
gi|568984756	PREDICTED: importin-11 isoform X3 [Mus musculus]	3	1.02802	4	0.969277	0.998646
gi|568929377	PREDICTED: nuclear autoantigenic sperm protein isoform X2 [Mus musculus]	5	1.02802	9	0.969277	0.998646
gi|568918926	PREDICTED: vacuolar protein sorting-associated protein 16 homolog isoform X1 [Mus musculus]	13	1.02802	15	0.969277	0.998646
gi|254750706	ras-related protein Rab-6A isoform 1 [Mus musculus]	19	1.02802	19	0.96039	0.994203
gi|247269773	protein YIPF3 [Mus musculus]	4	1.02802	4	0.96039	0.994203
gi|224809389	acyl-CoA-binding domain-containing protein 6 isoform 1 [Mus musculus]	3	1.02802	4	0.96039	0.994203
gi|6754086	glutathione S-transferase Mu 5 [Mus musculus]	8	1.02802	6	0.96039	0.994203
gi|6680297	dnaJ homolog subfamily A member 1 [Mus musculus]	13	1.02802	15	0.96039	0.994203
gi|6678347	thy-1 membrane glycoprotein preproprotein [Mus musculus]	3	1.02802	3	0.96039	0.994203
gi|569007696	PREDICTED: probable global transcription activator SNF2L2 isoform X6 [Mus musculus]	18	1.02802	24	0.96039	0.994203
gi|568910635	PREDICTED: glycosaminoglycan xylosylkinase isoform X2 [Mus musculus]	1	1.02802	1	0.96039	0.994203
gi|568910406	PREDICTED: antithrombin-III isoform X1 [Mus musculus]	2	1.02802	6	0.96039	0.994203
gi|51093840	eukaryotic translation initiation factor 3 subunit L [Mus musculus]	22	1.02802	19	0.951585	0.989801
gi|45476573	eukaryotic translation initiation factor 3 subunit E [Mus musculus]	13	1.02802	21	0.951585	0.989801
gi|31980912	RNA polymerase II-associated factor 1 homolog [Mus musculus]	5	1.02802	6	0.951585	0.989801
gi|30794438	tether containing UBX domain for GLUT4 isoform 1 [Mus musculus]	8	1.02802	10	0.942861	0.985439
gi|282398141	aldo-keto reductase family 1, member C19 [Mus musculus]	5	1.02802	11	0.942861	0.985439
gi|21312658	zinc finger protein 706 [Mus musculus]	3	1.02802	2	0.942861	0.985439
gi|21312216	gasdermin-D [Mus musculus]	15	1.02802	12	0.942861	0.985439
gi|58037435	C-type lectin domain family 4 member G [Mus musculus]	22	1.02802	23	0.925652	0.976834
gi|568991996	PREDICTED: GDP-L-fucose synthase isoform X3 [Mus musculus]	9	1.02802	8	0.917166	0.972591
gi|568915167	PREDICTED: plasma protease C1 inhibitor isoform X1 [Mus musculus]	2	1.02802	3	0.908757	0.968386
gi|13384810	acylphosphatase-1 [Mus musculus]	8	1.02802	7	0.875886	0.951951
gi|9910486	platelet factor 4 precursor [Mus musculus]	5	1.02802	4	0.875886	0.951951
gi|568974988	PREDICTED: cdc42 effector protein 4 isoform X1 [Mus musculus]	6	1.02802	9	0.8599	0.943958
gi|225637492	uncharacterized protein LOC73833 [Mus musculus]	2	1.02802	6	0.844205	0.93611
gi|568963133	PREDICTED: glutamine-rich protein 1 isoform X7 [Mus musculus]	4	1.02802	6	0.728531	0.878273
gi|29244484	vacuolar protein sorting-associated protein 37B [Mus musculus]	4	1.02802	2	0.664428	0.846222
gi|170763483	AP-3 complex subunit mu-2 [Mus musculus]	4	1.02802	7	0.658336	0.843176
gi|6753830	high affinity immunoglobulin epsilon receptor subunit gamma precursor [Mus musculus]	2	1.02802	5	0.622942	0.825479
gi|594591610	CD302 antigen isoform a precursor [Mus musculus]	3	1.02802	2	0.60041	0.814213
gi|255958215	reactive oxygen species modulator 1 [Mus musculus]	1	1.02802	3	0.594905	0.811461
gi|254540082	proteasome subunit beta type-4 precursor [Mus musculus]	19	1.02802	15	0.578692	0.803354
gi|568973161	PREDICTED: ARF GTPase-activating protein GIT1 isoform X1 [Mus musculus]	14	1.02802	17	0.552647	0.790331
gi|6678085	alpha-1-antitrypsin 1-4 precursor [Mus musculus]	8	1.02802	8	0.54758	0.787798
gi|6753618	D-dopachrome decarboxylase [Mus musculus]	1	1.02802	4	0.499399	0.763708
gi|597436925	N-acetylgalactosamine kinase isoform a [Mus musculus]	9	1.02802	8	0.485789	0.756903
gi|6680704	apolipoprotein C-I precursor [Mus musculus]	3	1.02802	2	0.389447	0.708731
gi|7549752	cullin-1 [Mus musculus]	9	1.02802	23	0.361783	0.694899
gi|34734056	tyrosine-protein kinase HCK isoform p59Hck [Mus musculus]	11	1.02802	16	0.342332	0.685174
gi|254587947	serine/threonine-protein phosphatase 2A activator [Mus musculus]	12	1.01859	9	4.59672	2.80765
gi|128485774	signal transducer and transcription activator 6 [Mus musculus]	10	1.01859	12	3.96687	2.49273
gi|124487291	CWF19-like protein 1 [Mus musculus]	6	1.01859	8	2.12055	1.56957
gi|165972309	succinyl-CoA ligase [GDP-forming] subunit beta, mitochondrial precursor [Mus musculus]	16	1.01859	12	2.08184	1.55022
gi|568959035	PREDICTED: ras-related protein Rab-3D isoform X1 [Mus musculus]	13	1.01859	13	2.04384	1.53122
gi|165377237	solute carrier family 2, facilitated glucose transporter member 2 [Mus musculus]	3	1.01859	7	1.88126	1.44992
gi|21312784	peptidyl-prolyl cis-trans isomerase-like 1 [Mus musculus]	6	1.01859	8	1.88126	1.44992
gi|22779924	splicing factor 45 [Mus musculus]	10	1.01859	8	1.78011	1.39935
gi|219842353	protein argonaute-2 [Mus musculus]	18	1.01859	30	1.74762	1.38311
gi|568940483	PREDICTED: macrophage-capping protein isoform X1 [Mus musculus]	11	1.01859	11	1.59385	1.30622
gi|254540214	WD repeat and FYVE domain-containing protein 2 [Mus musculus]	5	1.01859	7	1.48063	1.24961
gi|161760634	tyrosine-protein kinase Lyn isoform B [Mus musculus]	34	1.01859	30	1.46706	1.24283
gi|172072627	cytosolic 5'-nucleotidase 3A isoform 1 [Mus musculus]	9	1.01859	12	1.30151	1.16005
gi|61098124	protein FAM98B [Mus musculus]	6	1.01859	9	1.18699	1.10279
gi|226958572	transcription initiation factor IIA subunit 1 isoform 1 [Mus musculus]	3	1.01859	2	1.16533	1.09196
gi|22779901	UDP-glucuronosyltransferase 2B4 precursor [Mus musculus]	12	1.01859	15	1.15464	1.08662
gi|568916002	PREDICTED: dolichyl-diphosphooligosaccharide--protein glycosyltransferase subunit 2 isoform X4 [Mus musculus]	23	1.01859	38	1.15464	1.08662
gi|242247185	vesicle transport protein SFT2C [Mus musculus]	2	1.01859	2	1.14406	1.08132
gi|568967120	PREDICTED: signal transducer and activator of transcription 2 isoform X3 [Mus musculus]	6	1.01859	14	1.11288	1.06573
gi|569000847	PREDICTED: THO complex subunit 6 homolog isoform X2 [Mus musculus]	4	1.01859	4	1.11288	1.06573
gi|568932065	PREDICTED: mitochondrial fission regulator 1-like isoform X3 [Mus musculus]	2	1.01859	1	1.10268	1.06063
gi|19527154	protein BRICK1 [Mus musculus]	10	1.01859	7	1.09257	1.05558
gi|6755698	surfeit locus protein 4 [Mus musculus]	6	1.01859	6	1.09257	1.05558
gi|72384361	glycogen synthase kinase-3 alpha [Mus musculus]	4	1.01859	7	1.09257	1.05558
gi|568943120	PREDICTED: exocyst complex component 6B isoform X1 [Mus musculus]	9	1.01859	11	1.08255	1.05057
gi|58037169	coiled-coil domain-containing protein 115 [Mus musculus]	4	1.01859	4	1.08255	1.05057
gi|568975899	PREDICTED: bifunctional coenzyme A synthase isoform X1 [Mus musculus]	6	1.01859	7	1.07263	1.04561
gi|6679108	nucleophosmin isoform 1 [Mus musculus]	17	1.01859	11	1.07263	1.04561
gi|6678365	GTP-binding nuclear protein Ran [Mus musculus]	31	1.01859	22	1.07263	1.04561
gi|165972315	ras-related protein R-Ras2 precursor [Mus musculus]	8	1.01859	9	1.07263	1.04561
gi|120407033	programmed cell death protein 2 [Mus musculus]	1	1.01859	1	1.06279	1.04069
gi|8567338	coatomer subunit gamma-1 isoform 1 [Mus musculus]	25	1.01859	26	1.06279	1.04069
gi|38348193	nuclear factor of activated T-cells, cytoplasmic 1 isoform 2 [Mus musculus]	3	1.01859	5	1.06279	1.04069
gi|255003793	40S ribosomal protein S26 [Mus musculus]	3	1.01859	3	1.05305	1.03582
gi|21312614	integrator complex subunit 11 [Mus musculus]	2	1.01859	6	1.05305	1.03582
gi|161016826	receptor expression-enhancing protein 5 [Mus musculus]	3	1.01859	7	1.04339	1.03099
gi|13385288	crooked neck-like protein 1 [Mus musculus]	8	1.01859	8	1.04339	1.03099
gi|126362973	serine/threonine-protein kinase 10 [Mus musculus]	11	1.01859	15	1.04339	1.03099
gi|6671549	peroxiredoxin-6 [Mus musculus]	21	1.01859	16	1.04339	1.03099
gi|595763175	beta-adrenergic receptor kinase 1 isoform 1 [Mus musculus]	11	1.01859	15	1.04339	1.03099
gi|594591521	protein XRP2 isoform a [Mus musculus]	6	1.01859	7	1.04339	1.03099
gi|568980322	PREDICTED: zinc finger FYVE domain-containing protein 21 isoform X4 [Mus musculus]	6	1.01859	5	1.04339	1.03099
gi|31542891	gamma-glutamyltransferase 5 [Mus musculus]	6	1.01859	9	1.03383	1.02621
gi|30424591	acetolactate synthase-like protein [Mus musculus]	8	1.01859	10	1.03383	1.02621
gi|169808427	tissue alpha-L-fucosidase precursor [Mus musculus]	6	1.01859	7	1.03383	1.02621
gi|146134409	L-xylulose reductase [Mus musculus]	10	1.01859	12	1.03383	1.02621
gi|6680836	calreticulin precursor [Mus musculus]	52	1.01859	38	1.03383	1.02621
gi|569006023	PREDICTED: N-terminal kinase-like protein isoform X2 [Mus musculus]	9	1.01859	13	1.03383	1.02621
gi|568975122	PREDICTED: heterogeneous nuclear ribonucleoprotein H isoform X7 [Mus musculus]	40	1.01859	37	1.03383	1.02621
gi|568953886	PREDICTED: inhibitor of nuclear factor kappa-B kinase subunit beta isoform X1 [Mus musculus]	8	1.01859	12	1.03383	1.02621
gi|568942484	PREDICTED: microsomal glutathione S-transferase 1 isoform X1 [Mus musculus]	13	1.01859	18	1.03383	1.02621
gi|34740335	tubulin alpha-1B chain [Mus musculus]	192	1.01859	191	1.03383	1.02621
gi|30794140	protein disulfide-isomerase A5 precursor [Mus musculus]	10	1.01859	19	1.02435	1.02147
gi|268834986	cytochrome P450, family 2, subfamily c, polypeptide 44 isoform 1 precursor [Mus musculus]	7	1.01859	8	1.02435	1.02147
gi|224994275	sorting nexin-13 [Mus musculus]	12	1.01859	11	1.02435	1.02147
gi|22094989	mitochondrial import inner membrane translocase subunit TIM50 precursor [Mus musculus]	5	1.01859	5	1.02435	1.02147
gi|9790141	actin-related protein 2/3 complex subunit 3 [Mus musculus]	12	1.01859	12	1.02435	1.02147
gi|83921618	ezrin [Mus musculus]	44	1.01859	38	1.02435	1.02147
gi|68131553	protein cornichon homolog 4 [Mus musculus]	1	1.01859	1	1.02435	1.02147
gi|60592758	inositol 1,4,5-trisphosphate receptor type 2 isoform 2 [Mus musculus]	31	1.01859	35	1.02435	1.02147
gi|568965538	PREDICTED: syntaxin-7 isoform X2 [Mus musculus]	15	1.01859	14	1.02435	1.02147
gi|568945148	PREDICTED: 40S ribosomal protein S19 isoform X2 [Mus musculus]	16	1.01859	14	1.02435	1.02147
gi|409971427	baculoviral IAP repeat-containing protein 6 [Mus musculus]	17	1.01859	31	1.02435	1.02147
gi|33563290	methyltransferase-like protein 7A [Mus musculus]	9	1.01859	14	1.02435	1.02147
gi|29789199	importin-5 [Mus musculus]	27	1.01859	29	1.02435	1.02147
gi|29150253	lysosomal acid phosphatase precursor [Mus musculus]	5	1.01859	11	1.02435	1.02147
gi|269784762	carbonyl reductase family member 4 [Mus musculus]	3	1.01859	6	1.02435	1.02147
gi|251823786	PDZ and LIM domain protein 4 [Mus musculus]	5	1.01859	7	1.01496	1.01677
gi|22122839	TBC1 domain family member 13 [Mus musculus]	6	1.01859	7	1.01496	1.01677
gi|21389311	intercellular adhesion molecule 1 precursor [Mus musculus]	16	1.01859	14	1.01496	1.01677
gi|19526912	hsc70-interacting protein [Mus musculus]	10	1.01859	10	1.01496	1.01677
gi|167931392	interferon-inducible GTPase family member [Mus musculus]	8	1.01859	13	1.01496	1.01677
gi|165972305	syntaxin-binding protein 1 isoform b [Mus musculus]	29	1.01859	34	1.01496	1.01677
gi|153945886	probable ATP-dependent RNA helicase DDX58 [Mus musculus]	41	1.01859	34	1.01496	1.01677
gi|134053905	26S proteasome non-ATPase regulatory subunit 11 [Mus musculus]	26	1.01859	30	1.01496	1.01677
gi|13385196	ER membrane protein complex subunit 2 [Mus musculus]	6	1.01859	4	1.01496	1.01677
gi|7709990	betaine--homocysteine S-methyltransferase 1 [Mus musculus]	26	1.01859	39	1.01496	1.01677
gi|7305235	leukemia inhibitory factor receptor isoform 1 precursor [Mus musculus]	14	1.01859	11	1.01496	1.01677
gi|6754090	glutathione S-transferase omega-1 [Mus musculus]	12	1.01859	12	1.01496	1.01677
gi|58037109	NADH dehydrogenase [ubiquinone] 1 beta subcomplex subunit 10 [Mus musculus]	8	1.01859	4	1.01496	1.01677
gi|568918357	PREDICTED: Golgi reassembly-stacking protein 2 isoform X1 [Mus musculus]	9	1.01859	10	1.01496	1.01677
gi|34328471	ras-related protein Ral-A precursor [Mus musculus]	15	1.01859	7	1.01496	1.01677
gi|30424882	E3 ubiquitin-protein ligase HECTD3 [Mus musculus]	8	1.01859	10	1.01496	1.01677
gi|28173566	peroxisomal N(1)-acetyl-spermine/spermidine oxidase [Mus musculus]	2	1.01859	6	1.01496	1.01677
gi|27734986	putative adenosylhomocysteinase 2 [Mus musculus]	26	1.01859	23	1.01496	1.01677
gi|238814391	T-complex protein 1 subunit eta [Mus musculus]	33	1.01859	39	1.01496	1.01677
gi|22296603	COMM domain-containing protein 3 [Mus musculus]	10	1.01859	13	1.01496	1.01677
gi|162417977	isocitrate dehydrogenase [NADP] cytoplasmic [Mus musculus]	54	1.01859	39	1.01496	1.01677
gi|110625813	mesencephalic astrocyte-derived neurotrophic factor precursor [Mus musculus]	17	1.01859	15	1.01496	1.01677
gi|9845253	heterogeneous nuclear ribonucleoprotein H2 [Mus musculus]	25	1.01859	30	1.01496	1.01677
gi|84794593	GDP-fucose protein O-fucosyltransferase 1 precursor [Mus musculus]	7	1.01859	11	1.01496	1.01677
gi|83649762	WAS protein family homolog 1 [Mus musculus]	8	1.01859	9	1.01496	1.01677
gi|6755100	proliferation-associated protein 2G4 [Mus musculus]	21	1.01859	21	1.01496	1.01677
gi|6754152	histidine ammonia-lyase [Mus musculus]	9	1.01859	14	1.01496	1.01677
gi|6753556	cathepsin D precursor [Mus musculus]	49	1.01859	52	1.00565	1.01212
gi|6680724	ADP-ribosylation factor 6 [Mus musculus]	8	1.01859	7	1.00565	1.01212
gi|6679501	26S protease regulatory subunit 4 [Mus musculus]	22	1.01859	22	1.00565	1.01212
gi|62543565	SWI/SNF-related matrix-associated actin-dependent regulator of chromatin subfamily A containing DEAD/H box 1 isoform 1 [Mus musculus]	4	1.01859	4	1.00565	1.01212
gi|569019357	PREDICTED: mitochondrial 2-oxoglutarate/malate carrier protein isoform X1 [Mus musculus]	21	1.01859	21	1.00565	1.01212
gi|568995348	PREDICTED: DNA-directed RNA polymerases I, II, and III subunit RPABC3 isoform X1 [Mus musculus]	3	1.01859	3	1.00565	1.01212
gi|568991928	PREDICTED: metastasis suppressor protein 1 isoform X12 [Mus musculus]	7	1.01859	2	1.00565	1.01212
gi|568979427	PREDICTED: REST corepressor 1 isoform X1 [Mus musculus]	5	1.01859	8	1.00565	1.01212
gi|568971701	PREDICTED: guanylate kinase isoform X3 [Mus musculus]	1	1.01859	3	1.00565	1.01212
gi|568967802	PREDICTED: methionine-R-sulfoxide reductase B3, mitochondrial isoform X2 [Mus musculus]	5	1.01859	4	1.00565	1.01212
gi|568960727	PREDICTED: tyrosine-protein kinase CSK isoform X3 [Mus musculus]	14	1.01859	16	1.00565	1.01212
gi|568955478	PREDICTED: homer protein homolog 3 isoform X2 [Mus musculus]	18	1.01859	16	1.00565	1.01212
gi|568939582	PREDICTED: inosine-5'-monophosphate dehydrogenase 1 isoform X2 [Mus musculus]	8	1.01859	10	1.00565	1.01212
gi|568921596	PREDICTED: ras-related protein Rap-1A isoform X1 [Mus musculus]	40	1.01859	33	1.00565	1.01212
gi|568916070	PREDICTED: synaptosomal-associated protein 23 isoform X3 [Mus musculus]	12	1.01859	12	1.00565	1.01212
gi|568915507	PREDICTED: minor histocompatibility antigen H13 isoform X1 [Mus musculus]	2	1.01859	2	1.00565	1.01212
gi|568906339	PREDICTED: disintegrin and metalloproteinase domain-containing protein 23 isoform X1 [Mus musculus]	14	1.01859	23	1.00565	1.01212
gi|54020676	eukaryotic translation initiation factor 2A [Mus musculus]	8	1.01859	18	1.00565	1.01212
gi|283135194	probable cation-transporting ATPase 13A1 [Mus musculus]	15	1.01859	22	1.00565	1.01212
gi|269973931	FH1/FH2 domain-containing protein 1 [Mus musculus]	21	1.01859	27	1.00565	1.01212
gi|22122515	activator of 90 kDa heat shock protein ATPase homolog 1 [Mus musculus]	10	1.01859	9	1.00565	1.01212
gi|219881031	DNA-directed RNA polymerases I, II, and III subunit RPABC5 [Mus musculus]	2	1.01859	2	1.00565	1.01212
gi|21630253	copine-8 isoform 1 [Mus musculus]	6	1.01859	7	1.00565	1.01212
gi|19527294	3-alpha-hydroxysteroid dehydrogenase [Mus musculus]	14	1.01859	18	1.00565	1.01212
gi|19525729	lambda-crystallin homolog [Mus musculus]	13	1.01859	16	1.00565	1.01212
gi|15011843	selenide, water dikinase 2 [Mus musculus]	5	1.01859	10	1.00565	1.01212
gi|13385678	endoplasmic reticulum-Golgi intermediate compartment protein 1 [Mus musculus]	6	1.01859	10	1.00565	1.01212
gi|117553604	carboxylesterase 1D precursor [Mus musculus]	27	1.01859	27	1.00565	1.01212
gi|113195678	lysosome-associated membrane glycoprotein 1 precursor [Mus musculus]	10	1.01859	11	1.00565	1.01212
gi|74229034	importin-7 [Mus musculus]	13	1.01859	11	1.00565	1.01212
gi|7305363	platelet-activating factor acetylhydrolase IB subunit alpha [Mus musculus]	17	1.01859	25	1.00565	1.01212
gi|6755690	syntaxin-binding protein 3 [Mus musculus]	17	1.01859	19	1.00565	1.01212
gi|6754128	prefoldin subunit 6 [Mus musculus]	5	1.01859	6	1.00565	1.01212
gi|6753086	DNA-(apurinic or apyrimidinic site) lyase [Mus musculus]	7	1.01859	6	1.00565	1.01212
gi|6681159	probable ATP-dependent RNA helicase DDX6 [Mus musculus]	15	1.01859	23	0.996432	1.00751
gi|569000463	PREDICTED: striatin isoform X1 [Mus musculus]	19	1.01859	21	0.996432	1.00751
gi|568971845	PREDICTED: junction plakoglobin isoform X3 [Mus musculus]	31	1.01859	35	0.996432	1.00751
gi|568970183	PREDICTED: uridine phosphorylase 1 isoform X1 [Mus musculus]	13	1.01859	15	0.996432	1.00751
gi|568958903	PREDICTED: dolichyl-diphosphooligosaccharide--protein glycosyltransferase subunit STT3A isoform X1 [Mus musculus]	10	1.01859	15	0.996432	1.00751
gi|568955955	PREDICTED: AP-1 complex subunit gamma-1 isoform X1 [Mus musculus]	18	1.01859	26	0.996432	1.00751
gi|568936136	PREDICTED: multifunctional protein ADE2 isoform X4 [Mus musculus]	18	1.01859	20	0.996432	1.00751
gi|31980744	ATP synthase subunit g, mitochondrial [Mus musculus]	6	1.01859	8	0.996432	1.00751
gi|294997230	histocompatibility 2, class II antigen A, beta 1 precursor [Mus musculus]	5	1.01859	7	0.996432	1.00751
gi|27883848	cysteine protease ATG4B [Mus musculus]	10	1.01859	6	0.996432	1.00751
gi|255918149	DNA replication licensing factor MCM4 [Mus musculus]	10	1.01859	17	0.996432	1.00751
gi|242332572	ras GTPase-activating-like protein IQGAP1 [Mus musculus]	88	1.01859	86	0.996432	1.00751
gi|23346461	NADH dehydrogenase [ubiquinone] iron-sulfur protein 2, mitochondrial precursor [Mus musculus]	18	1.01859	20	0.996432	1.00751
gi|21362309	SEC14-like protein 2 [Mus musculus]	10	1.01859	8	0.987297	1.00294
gi|19526798	cytochrome P450 2A12 precursor [Mus musculus]	16	1.01859	15	0.987297	1.00294
gi|168693635	alpha-N-acetylgalactosaminidase precursor [Mus musculus]	25	1.01859	37	0.987297	1.00294
gi|165932270	splicing factor 3A subunit 1 [Mus musculus]	19	1.01859	25	0.987297	1.00294
gi|148747504	junctional adhesion molecule B precursor [Mus musculus]	3	1.01859	4	0.987297	1.00294
gi|145207948	E3 ubiquitin/ISG15 ligase TRIM25 [Mus musculus]	14	1.01859	23	0.987297	1.00294
gi|13384788	CDK5 regulatory subunit-associated protein 3 [Mus musculus]	11	1.01859	14	0.987297	1.00294
gi|13384700	thioredoxin domain-containing protein 12 precursor [Mus musculus]	8	1.01859	9	0.987297	1.00294
gi|110630015	eukaryotic translation initiation factor 4 gamma 2 isoform 2 [Mus musculus]	17	1.01859	24	0.987297	1.00294
gi|7304955	SLAM family member 5 isoform 1 precursor [Mus musculus]	2	1.01859	6	0.987297	1.00294
gi|68448515	cell division cycle protein 16 homolog [Mus musculus]	6	1.01859	6	0.987297	1.00294
gi|6679353	protein kinase C theta type [Mus musculus]	6	1.01859	16	0.987297	1.00294
gi|568958990	PREDICTED: platelet-activating factor acetylhydrolase IB subunit beta isoform X1 [Mus musculus]	5	1.01859	6	0.987297	1.00294
gi|568935562	PREDICTED: cyclin-G-associated kinase isoform X1 [Mus musculus]	16	1.01859	26	0.987297	1.00294
gi|568907051	PREDICTED: actin-related protein 2/3 complex subunit 2 isoform X1 [Mus musculus]	40	1.01859	34	0.987297	1.00294
gi|568906981	PREDICTED: aldehyde oxidase 3 isoform X2 [Mus musculus]	11	1.01859	19	0.987297	1.00294
gi|568906800	PREDICTED: mitochondrial chaperone BCS1 isoform X1 [Mus musculus]	4	1.01859	7	0.987297	1.00294
gi|551894687	vacuolar protein sorting-associated protein 8 homolog isoform 2 [Mus musculus]	16	1.01859	24	0.987297	1.00294
gi|356995870	serine/threonine-protein kinase D2 [Mus musculus]	20	1.01859	28	0.987297	1.00294
gi|238231417	CMRF35-like molecule 9 isoform 3 precursor [Mus musculus]	5	1.01859	5	0.987297	1.00294
gi|224922806	glycerol-3-phosphate dehydrogenase, mitochondrial precursor [Mus musculus]	30	1.01859	35	0.978245	0.998418
gi|21312524	NADH-cytochrome b5 reductase 1 [Mus musculus]	9	1.01859	11	0.978245	0.998418
gi|158711665	cullin-4B [Mus musculus]	12	1.01859	19	0.978245	0.998418
gi|13384616	guanine nucleotide-binding protein G(I)/G(S)/G(O) subunit gamma-10 precursor [Mus musculus]	4	1.01859	5	0.978245	0.998418
gi|7305003	docking protein 3 [Mus musculus]	6	1.01859	6	0.978245	0.998418
gi|33859514	branched-chain-amino-acid aminotransferase, mitochondrial isoform 1 precursor [Mus musculus]	8	1.01859	19	0.978245	0.998418
gi|281182477	dynein light chain 2, cytoplasmic [Mus musculus]	4	1.01859	7	0.978245	0.998418
gi|27229277	threonine--tRNA ligase, cytoplasmic [Mus musculus]	24	1.01859	33	0.978245	0.998418
gi|255308888	nucleoside diphosphate kinase 3 precursor [Mus musculus]	3	1.01859	4	0.978245	0.998418
gi|242332593	ragulator complex protein LAMTOR1 [Mus musculus]	9	1.01859	11	0.978245	0.998418
gi|20532342	biogenesis of lysosome-related organelles complex 1 subunit 5 [Mus musculus]	4	1.01859	5	0.969277	0.993934
gi|170650647	rho guanine nucleotide exchange factor 2 isoform 1 [Mus musculus]	19	1.01859	22	0.969277	0.993934
gi|156713423	26S proteasome non-ATPase regulatory subunit 8 [Mus musculus]	9	1.01859	8	0.969277	0.993934
gi|12963571	NADH dehydrogenase [ubiquinone] 1 alpha subcomplex subunit 7 [Mus musculus]	4	1.01859	5	0.969277	0.993934
gi|31982856	dihydrolipoyl dehydrogenase, mitochondrial precursor [Mus musculus]	15	1.01859	23	0.969277	0.993934
gi|27923921	pyrin and HIN domain-containing protein 1 [Mus musculus]	7	1.01859	12	0.969277	0.993934
gi|27754065	inorganic pyrophosphatase [Mus musculus]	9	1.01859	12	0.969277	0.993934
gi|21703842	tRNA-splicing ligase RtcB homolog [Mus musculus]	11	1.01859	19	0.969277	0.993934
gi|21450325	flavin reductase (NADPH) isoform 1 [Mus musculus]	23	1.01859	21	0.96039	0.989491
gi|12963569	protein phosphatase 1 regulatory subunit 7 [Mus musculus]	16	1.01859	16	0.96039	0.989491
gi|124001582	melanoma inhibitory activity protein 3 precursor [Mus musculus]	11	1.01859	13	0.96039	0.989491
gi|37718983	ras-related protein Rab-35 [Mus musculus]	16	1.01859	19	0.96039	0.989491
gi|19527026	leucine-rich repeat-containing protein 59 [Mus musculus]	23	1.01859	13	0.96039	0.989491
gi|7305143	hexokinase-2 [Mus musculus]	27	1.01859	33	0.96039	0.989491
gi|20149726	phosphatidate cytidylyltransferase 2 isoform a [Mus musculus]	4	1.01859	2	0.96039	0.989491
gi|161484668	serine/threonine-protein phosphatase PP1-beta catalytic subunit [Mus musculus]	28	1.01859	24	0.951585	0.985088
gi|6754724	26S proteasome non-ATPase regulatory subunit 7 [Mus musculus]	11	1.01859	13	0.951585	0.985088
gi|568949474	PREDICTED: mitotic checkpoint protein BUB3 isoform X1 [Mus musculus]	13	1.01859	16	0.951585	0.985088
gi|21312950	NADH dehydrogenase [ubiquinone] iron-sulfur protein 7, mitochondrial precursor [Mus musculus]	10	1.01859	10	0.951585	0.985088
gi|166851822	alpha-ketoglutarate-dependent dioxygenase FTO [Mus musculus]	7	1.01859	3	0.942861	0.980726
gi|569007964	PREDICTED: guanine nucleotide exchange factor for Rab-3A isoform X1 [Mus musculus]	10	1.01859	14	0.942861	0.980726
gi|114052809	inverted formin-2 [Mus musculus]	3	1.01859	8	0.925652	0.972122
gi|7305573	mitochondrial import inner membrane translocase subunit Tim9 [Mus musculus]	2	1.01859	3	0.925652	0.972122
gi|6754954	sequestosome-1 isoform 1 [Mus musculus]	2	1.01859	5	0.908757	0.963674
gi|19526800	TFIIH basal transcription factor complex helicase XPB subunit [Mus musculus]	2	1.01859	3	0.89217	0.955381
gi|406855427	xaa-Pro aminopeptidase 1 [Mus musculus]	18	1.01859	22	0.828796	0.923694
gi|569020009	PREDICTED: interferon-activable protein 204 isoform X2 [Mus musculus]	33	1.01859	42	0.813669	0.91613
gi|55742711	EH domain-containing protein 2 [Mus musculus]	5	1.01859	10	0.748941	0.883766
gi|21312022	peptidyl-prolyl cis-trans isomerase H isoform 1 [Mus musculus]	6	1.01859	9	0.742075	0.880333
gi|31981890	beta-2-microglobulin precursor [Mus musculus]	9	1.01859	13	0.735272	0.876931
gi|117320552	phosphatidylcholine transfer protein [Mus musculus]	3	1.01859	1	0.689363	0.853977
gi|569001781	PREDICTED: adenosine 3'-phospho 5'-phosphosulfate transporter 1 isoform X1 [Mus musculus]	5	1.01859	3	0.664428	0.841509
gi|568956414	PREDICTED: coiled-coil and C2 domain-containing protein 1A isoform X1 [Mus musculus]	7	1.01859	10	0.652301	0.835446
gi|241982745	protein Niban [Mus musculus]	20	1.01859	23	0.622942	0.820767
gi|31560433	sorting nexin-3 [Mus musculus]	19	1.01859	18	0.60041	0.8095
gi|568921945	PREDICTED: prelamin-A/C isoform X1 [Mus musculus]	28	1.01859	23	0.573387	0.795989
gi|568943267	PREDICTED: scavenger receptor cysteine-rich type 1 protein M130 isoform X1 [Mus musculus]	31	1.01859	32	0.562921	0.790756
gi|13385998	heat shock protein 75 kDa, mitochondrial precursor [Mus musculus]	20	1.01859	21	0.54256	0.780576
gi|170932536	ATP-dependent RNA helicase DDX19A [Mus musculus]	13	1.01859	10	0.518141	0.768366
gi|568919031	PREDICTED: COMM domain-containing protein 7 isoform X2 [Mus musculus]	2	1.01859	4	0.50402	0.761306
gi|568906092	PREDICTED: E3 ubiquitin-protein ligase NEURL3 isoform X2 [Mus musculus]	1	1.01859	1	0.459672	0.739131
gi|568928284	PREDICTED: adenylyl cyclase-associated protein 1 isoform X3 [Mus musculus]	52	1.01859	53	0.430971	0.724781
gi|257196261	oxysterol-binding protein-related protein 11 [Mus musculus]	8	1.01859	10	0.42702	0.722805
gi|6678215	transcription initiation factor TFIID subunit 6 [Mus musculus]	5	1.01859	8	0.423105	0.720848
gi|6680624	tartrate-resistant acid phosphatase type 5 precursor [Mus musculus]	8	1.01859	8	0.396687	0.707639
gi|568987896	PREDICTED: fibronectin type-III domain-containing protein 3A isoform X4 [Mus musculus]	6	1.01859	18	0.226177	0.622384
gi|13386100	NADH dehydrogenase [ubiquinone] 1 alpha subcomplex subunit 5 [Mus musculus]	6	1.00925	7	6.70576	3.8575
gi|268837834	uncharacterized protein LOC434674 [Mus musculus]	7	1.00925	8	5.37586	3.19256
gi|7710014	cullin-3 [Mus musculus]	17	1.00925	23	2.22048	1.61487
gi|89886486	striatin-4 isoform 2 [Mus musculus]	11	1.00925	12	2.22048	1.61487
gi|568926267	PREDICTED: high affinity copper uptake protein 1 isoform X1 [Mus musculus]	2	1.00925	3	2.15997	1.58461
gi|13385890	ubiquitin-like-conjugating enzyme ATG3 [Mus musculus]	9	1.00925	9	2.02511	1.51718
gi|238637273	trafficking protein particle complex subunit 12 isoform 1 [Mus musculus]	13	1.00925	18	1.79658	1.40292
gi|46593021	cytochrome b-c1 complex subunit 1, mitochondrial precursor [Mus musculus]	32	1.00925	39	1.7	1.35462
gi|31543971	synaptobrevin homolog YKT6 [Mus musculus]	14	1.00925	16	1.65367	1.33146
gi|283806543	nuclear pore complex protein Nup133 [Mus musculus]	9	1.00925	15	1.5362	1.27273
gi|21313138	glutathione S-transferase kappa 1 [Mus musculus]	17	1.00925	17	1.5362	1.27273
gi|6996911	argininosuccinate synthase [Mus musculus]	46	1.00925	37	1.48063	1.24494
gi|357527458	protein transport protein Sec23B isoform 1 [Mus musculus]	29	1.00925	31	1.41399	1.21162
gi|23346509	carboxy-terminal domain RNA polymerase II polypeptide A small phosphatase 1 [Mus musculus]	3	1.00925	5	1.40103	1.20514
gi|13386054	actin-related protein 2/3 complex subunit 4 isoform 1 [Mus musculus]	20	1.00925	16	1.37546	1.19236
gi|568935667	PREDICTED: nuclear pore complex protein Nup54 isoform X1 [Mus musculus]	9	1.00925	11	1.36285	1.18605
gi|23956084	very long-chain specific acyl-CoA dehydrogenase, mitochondrial precursor [Mus musculus]	28	1.00925	30	1.32571	1.16748
gi|568939257	PREDICTED: heat shock protein 105 kDa isoform X1 [Mus musculus]	23	1.00925	18	1.20906	1.10916
gi|33468931	serine--tRNA ligase, cytoplasmic isoform 1 [Mus musculus]	16	1.00925	19	1.20906	1.10916
gi|17933768	glyoxylate reductase/hydroxypyruvate reductase [Mus musculus]	9	1.00925	13	1.18699	1.09812
gi|269954677	glutaminyl-tRNA synthetase isoform 1 [Mus musculus]	19	1.00925	33	1.18699	1.09812
gi|77404392	staphylococcal nuclease domain-containing protein 1 [Mus musculus]	39	1.00925	40	1.14406	1.07666
gi|52426750	complement component receptor 1-like protein [Mus musculus]	8	1.00925	15	1.12318	1.06621
gi|110625902	gamma-soluble NSF attachment protein [Mus musculus]	10	1.00925	11	1.12318	1.06621
gi|225690597	oxidoreductase HTATIP2 isoform b [Mus musculus]	3	1.00925	6	1.11288	1.06107
gi|568980126	PREDICTED: YLP motif-containing protein 1 isoform X2 [Mus musculus]	3	1.00925	9	1.10268	1.05596
gi|568918908	PREDICTED: GPI transamidase component PIG-T isoform X1 [Mus musculus]	8	1.00925	13	1.10268	1.05596
gi|31980998	acyl-coenzyme A thioesterase 9, mitochondrial [Mus musculus]	21	1.00925	15	1.09257	1.05091
gi|113930718	atrial natriuretic peptide receptor 1 precursor [Mus musculus]	33	1.00925	26	1.08255	1.0459
gi|568913597	PREDICTED: rab GTPase-activating protein 1 isoform X3 [Mus musculus]	14	1.00925	17	1.07263	1.04094
gi|6755202	proteasome subunit beta type-3 [Mus musculus]	17	1.00925	23	1.07263	1.04094
gi|31560090	putative phospholipase B-like 2 precursor [Mus musculus]	14	1.00925	18	1.07263	1.04094
gi|31982526	alpha-parvin [Mus musculus]	10	1.00925	6	1.06279	1.03602
gi|82617575	bifunctional glutamate/proline--tRNA ligase [Mus musculus]	47	1.00925	51	1.06279	1.03602
gi|594150368	fragile X mental retardation protein 1 homolog isoform 2 [Mus musculus]	9	1.00925	7	1.05305	1.03115
gi|37674277	heterogeneous nuclear ribonucleoprotein A3 isoform a [Mus musculus]	56	1.00925	55	1.05305	1.03115
gi|75832129	cytochrome P450 2A5 [Mus musculus]	6	1.00925	7	1.05305	1.03115
gi|73622267	methylcrotonoyl-CoA carboxylase beta chain, mitochondrial [Mus musculus]	10	1.00925	10	1.05305	1.03115
gi|85540471	CD44 antigen isoform a precursor [Mus musculus]	2	1.00925	5	1.05305	1.03115
gi|8567400	60S ribosomal protein L27 [Mus musculus]	7	1.00925	7	1.04339	1.02632
gi|568921291	PREDICTED: heat shock 70 kDa protein 4L isoform X2 [Mus musculus]	11	1.00925	14	1.04339	1.02632
gi|164565394	dnaJ homolog subfamily C member 11 [Mus musculus]	8	1.00925	5	1.04339	1.02632
gi|27229021	succinate dehydrogenase [ubiquinone] cytochrome b small subunit, mitochondrial [Mus musculus]	2	1.00925	4	1.04339	1.02632
gi|268839831	carboxylesterase 2-like precursor [Mus musculus]	19	1.00925	18	1.04339	1.02632
gi|58037163	nucleoporin NUP53 isoform 1 [Mus musculus]	3	1.00925	5	1.04339	1.02632
gi|33563378	myotubularin-related protein 9 [Mus musculus]	6	1.00925	9	1.04339	1.02632
gi|31542409	probable N-acetyltransferase CML2 [Mus musculus]	2	1.00925	6	1.04339	1.02632
gi|26006861	pyridoxal kinase [Mus musculus]	4	1.00925	7	1.03383	1.02154
gi|170650630	NAD-dependent protein deacetylase sirtuin-2 isoform 1 [Mus musculus]	10	1.00925	16	1.03383	1.02154
gi|327412300	rho GTPase-activating protein 27 isoform 1 [Mus musculus]	7	1.00925	10	1.03383	1.02154
gi|568973347	PREDICTED: transmembrane protein 106A isoform X1 [Mus musculus]	4	1.00925	3	1.03383	1.02154
gi|568906001	PREDICTED: ras-related protein Rab-23 isoform X2 [Mus musculus]	3	1.00925	4	1.03383	1.02154
gi|237820655	ragulator complex protein LAMTOR5 [Mus musculus]	6	1.00925	4	1.03383	1.02154
gi|21312520	dihydropteridine reductase [Mus musculus]	22	1.00925	18	1.03383	1.02154
gi|161353515	ran-binding protein 9 [Mus musculus]	4	1.00925	6	1.03383	1.02154
gi|120444908	protocadherin-12 precursor [Mus musculus]	5	1.00925	7	1.03383	1.02154
gi|8394252	protein transport protein Sec61 subunit alpha isoform 1 [Mus musculus]	10	1.00925	9	1.03383	1.02154
gi|7304963	chloride intracellular channel protein 4 [Mus musculus]	32	1.00925	26	1.03383	1.02154
gi|62990169	twinfilin-1 [Mus musculus]	20	1.00925	18	1.02435	1.0168
gi|569019040	PREDICTED: alpha-enolase isoform X1 [Mus musculus]	97	1.00925	94	1.02435	1.0168
gi|568931984	PREDICTED: UDP-glucose 4-epimerase isoform X3 [Mus musculus]	2	1.00925	3	1.02435	1.0168
gi|371120922	SUN domain-containing protein 1 isoform 2 [Mus musculus]	10	1.00925	16	1.02435	1.0168
gi|31980703	alpha-aminoadipic semialdehyde synthase, mitochondrial [Mus musculus]	11	1.00925	12	1.02435	1.0168
gi|228480219	LDLR chaperone MESD precursor [Mus musculus]	4	1.00925	7	1.02435	1.0168
gi|110665722	transcription initiation factor TFIID subunit 5 [Mus musculus]	2	1.00925	5	1.02435	1.0168
gi|110625757	DNA-directed RNA polymerase II subunit RPB9 [Mus musculus]	3	1.00925	3	1.02435	1.0168
gi|72004262	NADH dehydrogenase [ubiquinone] iron-sulfur protein 5 [Mus musculus]	5	1.00925	5	1.02435	1.0168
gi|6755448	vesicle-trafficking protein SEC22b precursor [Mus musculus]	16	1.00925	14	1.02435	1.0168
gi|6755376	40S ribosomal protein S7 [Mus musculus]	12	1.00925	3	1.02435	1.0168
gi|6755212	proteasome activator complex subunit 1 [Mus musculus]	27	1.00925	27	1.02435	1.0168
gi|6753492	coronin-1A [Mus musculus]	24	1.00925	22	1.02435	1.0168
gi|6753294	catenin alpha-1 [Mus musculus]	64	1.00925	58	1.02435	1.0168
gi|6681183	protein diaphanous homolog 1 [Mus musculus]	17	1.00925	17	1.02435	1.0168
gi|568975768	PREDICTED: protein unc-13 homolog D isoform X5 [Mus musculus]	6	1.00925	7	1.02435	1.0168
gi|568923964	PREDICTED: SEC24 related gene family, member D isoform X1 [Mus musculus]	15	1.00925	22	1.02435	1.0168
gi|568922689	PREDICTED: kynurenine--oxoglutarate transaminase 3 isoform X1 [Mus musculus]	12	1.00925	13	1.02435	1.0168
gi|568910758	PREDICTED: uncharacterized protein LOC226691 isoform X4 [Mus musculus]	19	1.00925	27	1.02435	1.0168
gi|31982511	alcohol dehydrogenase class-3 isoform 1 [Mus musculus]	14	1.00925	23	1.02435	1.0168
gi|253970508	retinoid-inducible serine carboxypeptidase precursor [Mus musculus]	18	1.00925	23	1.01496	1.01211
gi|21704176	THUMP domain-containing protein 1 [Mus musculus]	12	1.00925	12	1.01496	1.01211
gi|21617851	BRCA1-A complex subunit BRE isoform V [Mus musculus]	4	1.00925	10	1.01496	1.01211
gi|21553309	NAD(P)H-hydrate epimerase precursor [Mus musculus]	9	1.00925	12	1.01496	1.01211
gi|124248577	26S protease regulatory subunit 6B [Mus musculus]	19	1.00925	20	1.01496	1.01211
gi|93102413	galactokinase [Mus musculus]	13	1.00925	11	1.01496	1.01211
gi|93102411	galactocerebrosidase precursor [Mus musculus]	8	1.00925	5	1.01496	1.01211
gi|8393988	phosphomannomutase 2 [Mus musculus]	24	1.00925	18	1.01496	1.01211
gi|70909327	COP9 signalosome complex subunit 2 isoform b [Mus musculus]	13	1.00925	17	1.01496	1.01211
gi|568976006	PREDICTED: dual specificity protein phosphatase 3 isoform X3 [Mus musculus]	35	1.00925	31	1.01496	1.01211
gi|568946705	PREDICTED: RIKEN cDNA 2810007J24 gene isoform X3 [Mus musculus]	13	1.00925	14	1.01496	1.01211
gi|56699423	E3 ubiquitin-protein ligase NEDD4 [Mus musculus]	19	1.00925	26	1.01496	1.01211
gi|55770848	rho GTPase-activating protein 31 [Mus musculus]	19	1.00925	24	1.01496	1.01211
gi|33859560	rab GDP dissociation inhibitor alpha [Mus musculus]	42	1.00925	39	1.01496	1.01211
gi|19526463	endoplasmic reticulum resident protein 29 precursor [Mus musculus]	13	1.00925	9	1.01496	1.01211
gi|13385374	ras-related protein Rab-5A [Mus musculus]	23	1.00925	27	1.01496	1.01211
gi|13385322	NADH dehydrogenase [ubiquinone] 1 beta subcomplex subunit 7 [Mus musculus]	4	1.00925	6	1.01496	1.01211
gi|111120337	TBC1 domain family member 17 [Mus musculus]	7	1.00925	8	1.01496	1.01211
gi|10092590	mitogen-activated protein kinase 14 isoform 1 [Mus musculus]	14	1.00925	15	1.01496	1.01211
gi|9910194	dihydroorotate dehydrogenase (quinone), mitochondrial precursor [Mus musculus]	6	1.00925	7	1.01496	1.01211
gi|6677905	Golgi apparatus protein 1 precursor [Mus musculus]	19	1.00925	22	1.01496	1.01211
gi|61888838	3-hydroxyacyl-CoA dehydrogenase type-2 [Mus musculus]	10	1.00925	14	1.01496	1.01211
gi|568991109	PREDICTED: adenylosuccinate lyase isoform X1 [Mus musculus]	12	1.00925	18	1.01496	1.01211
gi|568987025	PREDICTED: plastin-2 isoform X6 [Mus musculus]	65	1.00925	83	1.01496	1.01211
gi|568967722	PREDICTED: 1-acyl-sn-glycerol-3-phosphate acyltransferase gamma isoform X9 [Mus musculus]	4	1.00925	7	1.01496	1.01211
gi|568964942	PREDICTED: erythrocyte protein band 4.1-like 2 isoform X6 [Mus musculus]	56	1.00925	47	1.01496	1.01211
gi|568956047	PREDICTED: cadherin-5 isoform X1 [Mus musculus]	13	1.00925	12	1.01496	1.01211
gi|568955628	PREDICTED: UDP-GlcNAc:betaGal beta-1,3-N-acetylglucosaminyltransferase 3 isoform X2 [Mus musculus]	2	1.00925	3	1.01496	1.01211
gi|568949492	PREDICTED: serpin H1 isoform X2 [Mus musculus]	23	1.00925	29	1.01496	1.01211
gi|568943658	PREDICTED: uncharacterized protein FLJ45252 homolog [Mus musculus]	4	1.00925	7	1.01496	1.01211
gi|568933637	PREDICTED: alpha-adducin isoform X4 [Mus musculus]	37	1.00925	47	1.01496	1.01211
gi|568923716	PREDICTED: CDGSH iron-sulfur domain-containing protein 2 isoform X1 [Mus musculus]	9	1.00925	8	1.01496	1.01211
gi|568915053	PREDICTED: biliverdin reductase A isoform X2 [Mus musculus]	20	1.00925	14	1.00565	1.00745
gi|568906171	PREDICTED: small ubiquitin-related modifier 1 isoform X1 [Mus musculus]	2	1.00925	4	1.00565	1.00745
gi|510025485	cathepsin S isoform 1 preproprotein [Mus musculus]	13	1.00925	17	1.00565	1.00745
gi|46402177	exocyst complex component 5 [Mus musculus]	23	1.00925	22	1.00565	1.00745
gi|45592934	ras-related C3 botulinum toxin substrate 1 precursor [Mus musculus]	28	1.00925	39	1.00565	1.00745
gi|33859662	synaptic vesicle membrane protein VAT-1 homolog [Mus musculus]	39	1.00925	43	1.00565	1.00745
gi|31982664	inosine triphosphate pyrophosphatase [Mus musculus]	11	1.00925	11	1.00565	1.00745
gi|31982171	murinoglobulin-1 precursor [Mus musculus]	23	1.00925	42	1.00565	1.00745
gi|30520135	aldehyde dehydrogenase family 8 member A1 [Mus musculus]	9	1.00925	10	1.00565	1.00745
gi|285026450	protein ERGIC-53 precursor [Mus musculus]	23	1.00925	26	1.00565	1.00745
gi|270265917	synapse-associated protein 1 [Mus musculus]	4	1.00925	7	1.00565	1.00745
gi|260763997	armadillo repeat-containing protein 8 isoform 1 [Mus musculus]	6	1.00925	14	1.00565	1.00745
gi|257796315	N-acylglucosamine 2-epimerase isoform 1 [Mus musculus]	5	1.00925	13	1.00565	1.00745
gi|254587958	RNA 3'-terminal phosphate cyclase [Mus musculus]	10	1.00925	7	1.00565	1.00745
gi|226423907	2',3'-cyclic-nucleotide 3'-phosphodiesterase isoform 2 [Mus musculus]	13	1.00925	13	1.00565	1.00745
gi|224967126	granulins precursor [Mus musculus]	19	1.00925	47	1.00565	1.00745
gi|22165349	centromere/kinetochore protein zw10 homolog [Mus musculus]	4	1.00925	5	1.00565	1.00745
gi|22122523	GDP-mannose 4,6 dehydratase [Mus musculus]	13	1.00925	11	1.00565	1.00745
gi|171916083	docking protein 1 [Mus musculus]	8	1.00925	10	1.00565	1.00745
gi|171543858	hydroxymethylglutaryl-CoA lyase, mitochondrial precursor [Mus musculus]	13	1.00925	15	1.00565	1.00745
gi|13994195	serine/threonine-protein phosphatase PP1-alpha catalytic subunit [Mus musculus]	31	1.00925	25	1.00565	1.00745
gi|9790285	vacuolar protein sorting-associated protein 29 [Mus musculus]	7	1.00925	13	1.00565	1.00745
gi|9790227	ras-related protein Rab-9A [Mus musculus]	8	1.00925	7	1.00565	1.00745
gi|85861164	2-oxoglutarate dehydrogenase, mitochondrial isoform 3 precursor [Mus musculus]	44	1.00925	53	1.00565	1.00745
gi|84781781	28 kDa heat- and acid-stable phosphoprotein [Mus musculus]	4	1.00925	6	1.00565	1.00745
gi|7305485	endophilin-A2 isoform 1 [Mus musculus]	17	1.00925	19	1.00565	1.00745
gi|7305253	mitogen-activated protein kinase 12 [Mus musculus]	19	1.00925	16	1.00565	1.00745
gi|7242181	phospholipase D3 [Mus musculus]	6	1.00925	5	1.00565	1.00745
gi|6996917	glucose-6-phosphate 1-dehydrogenase X [Mus musculus]	21	1.00925	28	1.00565	1.00745
gi|6754006	guanine nucleotide-binding protein subunit alpha-12 [Mus musculus]	12	1.00925	13	1.00565	1.00745
gi|6753884	peptidyl-prolyl cis-trans isomerase FKBP5 [Mus musculus]	17	1.00925	12	1.00565	1.00745
gi|6677805	40S ribosomal protein S4, X isoform [Mus musculus]	25	1.00925	28	1.00565	1.00745
gi|62526118	cytoskeleton-associated protein 4 [Mus musculus]	36	1.00925	31	1.00565	1.00745
gi|58037257	DDB1- and CUL4-associated factor 7 [Mus musculus]	5	1.00925	11	1.00565	1.00745
gi|568960803	PREDICTED: cytoplasmic protein NCK1 isoform X1 [Mus musculus]	15	1.00925	17	1.00565	1.00745
gi|568951543	PREDICTED: interferon-induced very large GTPase 1 isoform X1 [Mus musculus]	43	1.00925	49	1.00565	1.00745
gi|568944218	PREDICTED: solute carrier organic anion transporter family member 1B2 isoform X1 [Mus musculus]	12	1.00925	14	1.00565	1.00745
gi|568917959	PREDICTED: nuclear pore complex protein Nup160 isoform X1 [Mus musculus]	9	1.00925	22	1.00565	1.00745
gi|568915716	PREDICTED: myelin expression factor 2 isoform X2 [Mus musculus]	12	1.00925	15	0.996432	1.00284
gi|46195798	dolichyl-diphosphooligosaccharide--protein glycosyltransferase 48 kDa subunit precursor [Mus musculus]	21	1.00925	18	0.996432	1.00284
gi|45476581	non-specific lipid-transfer protein [Mus musculus]	22	1.00925	22	0.996432	1.00284
gi|448824843	nuclear pore complex protein Nup88 isoform 3 [Mus musculus]	6	1.00925	8	0.996432	1.00284
gi|339895748	collagen alpha-3(VI) chain isoform 2 precursor [Mus musculus]	53	1.00925	66	0.996432	1.00284
gi|31980617	vesicle transport through interaction with t-SNAREs homolog 1B [Mus musculus]	6	1.00925	3	0.996432	1.00284
gi|31543697	N-sulfoglucosamine sulfohydrolase precursor [Mus musculus]	6	1.00925	10	0.996432	1.00284
gi|31542362	ADP-ribosyl cyclase 1 [Mus musculus]	34	1.00925	48	0.996432	1.00284
gi|25141335	copine-3 [Mus musculus]	27	1.00925	24	0.996432	1.00284
gi|225007625	interleukin-6 receptor subunit beta precursor [Mus musculus]	12	1.00925	15	0.996432	1.00284
gi|224809382	actin-related protein 2/3 complex subunit 5 [Mus musculus]	24	1.00925	24	0.996432	1.00284
gi|22128627	sorbitol dehydrogenase [Mus musculus]	27	1.00925	25	0.996432	1.00284
gi|21312564	calponin-3 [Mus musculus]	12	1.00925	29	0.996432	1.00284
gi|19526848	MOSC domain-containing protein 2, mitochondrial precursor [Mus musculus]	19	1.00925	11	0.996432	1.00284
gi|188219582	glucosamine-6-phosphate isomerase 1 [Mus musculus]	32	1.00925	30	0.996432	1.00284
gi|162138894	phenylalanine--tRNA ligase alpha subunit [Mus musculus]	12	1.00925	15	0.996432	1.00284
gi|13386414	cytochrome P450 2D26 [Mus musculus]	17	1.00925	22	0.996432	1.00284
gi|13385054	NADH dehydrogenase [ubiquinone] 1 beta subcomplex subunit 3 [Mus musculus]	1	1.00925	2	0.996432	1.00284
gi|124486895	6-phosphogluconate dehydrogenase, decarboxylating [Mus musculus]	34	1.00925	30	0.996432	1.00284
gi|110626104	interferon-induced protein with tetratricopeptide repeats 1 [Mus musculus]	7	1.00925	4	0.996432	1.00284
gi|109809747	Golgin subfamily A member 7 [Mus musculus]	3	1.00925	3	0.996432	1.00284
gi|9790055	mitochondrial carrier homolog 2 [Mus musculus]	6	1.00925	15	0.996432	1.00284
gi|86476069	ras-related protein Rab-43 isoform a [Mus musculus]	10	1.00925	11	0.996432	1.00284
gi|83921589	fragile X mental retardation syndrome-related protein 2 [Mus musculus]	9	1.00925	10	0.996432	1.00284
gi|74271799	acyl-CoA dehydrogenase family member 11 [Mus musculus]	9	1.00925	15	0.996432	1.00284
gi|67782360	extended synaptotagmin-2 [Mus musculus]	20	1.00925	28	0.996432	1.00284
gi|6755763	THO complex subunit 4 [Mus musculus]	17	1.00925	17	0.996432	1.00284
gi|6755368	40S ribosomal protein S18 [Mus musculus]	13	1.00925	12	0.996432	1.00284
gi|6680201	hepatoma-derived growth factor-related protein 2 [Mus musculus]	6	1.00925	8	0.996432	1.00284
gi|6679791	aldose reductase-related protein 2 [Mus musculus]	31	1.00925	37	0.996432	1.00284
gi|575501701	TBC1 domain family member 1 isoform 2 [Mus musculus]	12	1.00925	20	0.996432	1.00284
gi|569006017	PREDICTED: dipeptidyl peptidase 3 isoform X1 [Mus musculus]	17	1.00925	14	0.996432	1.00284
gi|568983835	PREDICTED: endoplasmic reticulum aminopeptidase 1 isoform X1 [Mus musculus]	34	1.00925	38	0.996432	1.00284
gi|568982503	PREDICTED: thiopurine S-methyltransferase isoform X2 [Mus musculus]	4	1.00925	5	0.996432	1.00284
gi|568940123	PREDICTED: cytosolic 10-formyltetrahydrofolate dehydrogenase isoform X1 [Mus musculus]	44	1.00925	48	0.987297	0.998275
gi|568936182	PREDICTED: protein transport protein Sec31A isoform X15 [Mus musculus]	40	1.00925	50	0.987297	0.998275
gi|568911330	PREDICTED: lamin-B receptor isoform X2 [Mus musculus]	18	1.00925	18	0.987297	0.998275
gi|31982332	glutamine synthetase [Mus musculus]	20	1.00925	25	0.987297	0.998275
gi|31981690	heat shock cognate 71 kDa protein [Mus musculus]	182	1.00925	189	0.987297	0.998275
gi|255683418	N-acylethanolamine-hydrolyzing acid amidase isoform 1 precursor [Mus musculus]	7	1.00925	6	0.987297	0.998275
gi|255069795	valine--tRNA ligase [Mus musculus]	38	1.00925	53	0.987297	0.998275
gi|254675168	mitochondrial import inner membrane translocase subunit Tim23 [Mus musculus]	1	1.00925	5	0.987297	0.998275
gi|254553424	THO complex subunit 3 [Mus musculus]	5	1.00925	7	0.987297	0.998275
gi|241666402	DNA repair endonuclease XPF [Mus musculus]	3	1.00925	7	0.987297	0.998275
gi|238231384	proteasome subunit beta type-6 precursor [Mus musculus]	8	1.00925	8	0.987297	0.998275
gi|23821025	CAP-Gly domain-containing linker protein 1 isoform a [Mus musculus]	37	1.00925	38	0.987297	0.998275
gi|22165368	SEC14-like protein 4 [Mus musculus]	10	1.00925	11	0.987297	0.998275
gi|205360909	interferon inducible GTPase 2 [Mus musculus]	14	1.00925	10	0.987297	0.998275
gi|145207996	insulin-like growth factor 2 mRNA-binding protein 2 [Mus musculus]	1	1.00925	2	0.978245	0.993749
gi|13591860	toll-interacting protein [Mus musculus]	12	1.00925	10	0.978245	0.993749
gi|12963799	V-type proton ATPase subunit D [Mus musculus]	12	1.00925	13	0.978245	0.993749
gi|126723461	T-complex protein 1 subunit theta [Mus musculus]	43	1.00925	45	0.978245	0.993749
gi|124244096	U4/U6.U5 tri-snRNP-associated protein 1 [Mus musculus]	8	1.00925	13	0.978245	0.993749
gi|9789991	estradiol 17-beta-dehydrogenase 12 [Mus musculus]	16	1.00925	23	0.978245	0.993749
gi|8567342	retinol dehydrogenase 7 precursor [Mus musculus]	14	1.00925	19	0.978245	0.993749
gi|82546874	cyclic AMP-responsive element-binding protein 1 isoform A [Mus musculus]	7	1.00925	6	0.978245	0.993749
gi|71067102	aldo-keto reductase family 1, member B10 [Mus musculus]	27	1.00925	33	0.978245	0.993749
gi|6680908	cyclin-dependent kinase 5 [Mus musculus]	6	1.00925	8	0.978245	0.993749
gi|568980660	PREDICTED: tRNA (guanine(37)-N1)-methyltransferase isoform X2 [Mus musculus]	2	1.00925	5	0.978245	0.993749
gi|568972245	PREDICTED: cAMP-dependent protein kinase type I-alpha regulatory subunit isoform X2 [Mus musculus]	32	1.00925	26	0.978245	0.993749
gi|568963019	PREDICTED: mannose-1-phosphate guanyltransferase beta isoform X1 [Mus musculus]	7	1.00925	11	0.978245	0.993749
gi|568947283	PREDICTED: tyrosine-protein kinase Fes/Fps isoform X1 [Mus musculus]	7	1.00925	14	0.978245	0.993749
gi|568911948	PREDICTED: corticosteroid 11-beta-dehydrogenase isozyme 1 isoform X1 [Mus musculus]	12	1.00925	16	0.978245	0.993749
gi|568908137	PREDICTED: SLIT-ROBO Rho GTPase-activating protein 2 isoform X3 [Mus musculus]	16	1.00925	22	0.978245	0.993749
gi|568906305	PREDICTED: NADH-ubiquinone oxidoreductase 75 kDa subunit, mitochondrial isoform X2 [Mus musculus]	33	1.00925	39	0.978245	0.993749
gi|40254514	GTPase-activating protein and VPS9 domain-containing protein 1 [Mus musculus]	18	1.00925	27	0.969277	0.989265
gi|33859604	26S protease regulatory subunit 7 [Mus musculus]	28	1.00925	24	0.969277	0.989265
gi|31712002	enhancer of mRNA-decapping protein 4 [Mus musculus]	20	1.00925	28	0.969277	0.989265
gi|257467604	glycerol-3-phosphate dehydrogenase 1-like protein [Mus musculus]	14	1.00925	15	0.969277	0.989265
gi|254588041	vacuolar protein sorting-associated protein 33A [Mus musculus]	10	1.00925	19	0.969277	0.989265
gi|22267440	osteoclast-stimulating factor 1 [Mus musculus]	16	1.00925	23	0.969277	0.989265
gi|21313478	COMM domain-containing protein 5 [Mus musculus]	5	1.00925	8	0.969277	0.989265
gi|13386106	cleavage and polyadenylation specificity factor subunit 5 [Mus musculus]	8	1.00925	10	0.969277	0.989265
gi|78190507	exportin-1 [Mus musculus]	28	1.00925	34	0.969277	0.989265
gi|6678303	transcription factor A, mitochondrial precursor [Mus musculus]	7	1.00925	8	0.969277	0.989265
gi|568997143	PREDICTED: synaptojanin-1 isoform X8 [Mus musculus]	22	1.00925	31	0.96039	0.984822
gi|568940382	PREDICTED: rho GDP-dissociation inhibitor 2 isoform X1 [Mus musculus]	24	1.00925	24	0.96039	0.984822
gi|568935919	PREDICTED: heterogeneous nuclear ribonucleoprotein D-like isoform X4 [Mus musculus]	13	1.00925	8	0.96039	0.984822
gi|47717127	integrin alpha-8 precursor [Mus musculus]	4	1.00925	16	0.96039	0.984822
gi|31559970	transmembrane protein 214 [Mus musculus]	3	1.00925	8	0.96039	0.984822
gi|224809275	torsin-3A precursor [Mus musculus]	3	1.00925	8	0.96039	0.984822
gi|21746165	transmembrane emp24 domain-containing protein 5 precursor [Mus musculus]	8	1.00925	6	0.942861	0.976057
gi|19482160	coactosin-like protein [Mus musculus]	20	1.00925	16	0.934217	0.971735
gi|112181302	rab-like protein 6 [Mus musculus]	3	1.00925	5	0.934217	0.971735
gi|6679339	membrane-associated phosphatidylinositol transfer protein 1 [Mus musculus]	6	1.00925	7	0.934217	0.971735
gi|62000629	CB1 cannabinoid receptor-interacting protein 1 [Mus musculus]	8	1.00925	7	0.934217	0.971735
gi|551894157	U1 small nuclear ribonucleoprotein A [Mus musculus]	9	1.00925	14	0.934217	0.971735
gi|31543115	lymphocyte cytosolic protein 2 [Mus musculus]	6	1.00925	9	0.925652	0.967453
gi|227500281	electron transfer flavoprotein subunit alpha, mitochondrial [Mus musculus]	17	1.00925	19	0.925652	0.967453
gi|18860551	beta-parvin [Mus musculus]	11	1.00925	6	0.917166	0.963209
gi|134032014	guanylate binding protein 7 [Mus musculus]	19	1.00925	15	0.917166	0.963209
gi|13385532	prefoldin subunit 1 [Mus musculus]	6	1.00925	3	0.908757	0.959005
gi|9256551	galectin-8 isoform 1 [Mus musculus]	7	1.00925	9	0.89217	0.950712
gi|568999785	PREDICTED: delta isoform of regulatory subunit B56, protein phosphatase 2A isoform X1 [Mus musculus]	7	1.00925	18	0.8599	0.934576
gi|568938566	PREDICTED: solute carrier family 12 member 9 isoform X1 [Mus musculus]	8	1.00925	12	0.8599	0.934576
gi|568918528	PREDICTED: proline rich 5 like isoform X2 [Mus musculus]	1	1.00925	3	0.784238	0.896745
gi|11612505	stromal cell-derived factor 2-like protein 1 precursor [Mus musculus]	4	1.00925	8	0.777048	0.89315
gi|568968444	PREDICTED: DAZ-associated protein 1 isoform X1 [Mus musculus]	12	1.00925	15	0.777048	0.89315
gi|159110817	monoacylglycerol lipase ABHD12 [Mus musculus]	4	1.00925	9	0.715233	0.862243
gi|75677522	tumor necrosis factor receptor type 1-associated DEATH domain protein [Mus musculus]	5	1.00925	10	0.702179	0.855716
gi|21313668	adipocyte plasma membrane-associated protein [Mus musculus]	12	1.00925	17	0.689363	0.849308
gi|21312594	mitochondrial pyruvate carrier 2 [Mus musculus]	2	1.00925	3	0.67678	0.843017
gi|124487127	exosome complex exonuclease RRP42 [Mus musculus]	4	1.00925	3	0.670576	0.839914
gi|52421794	pterin-4-alpha-carbinolamine dehydratase 2 [Mus musculus]	2	1.00925	3	0.664428	0.83684
gi|9789995	stathmin [Mus musculus]	3	1.00925	2	0.664428	0.83684
gi|6679567	polymerase I and transcript release factor [Mus musculus]	16	1.00925	12	0.664428	0.83684
gi|568986333	PREDICTED: GMP reductase 2 isoform X1 [Mus musculus]	11	1.00925	10	0.658336	0.833795
gi|6679793	protein phosphatase 1G [Mus musculus]	12	1.00925	10	0.652301	0.830777
gi|110347489	A-kinase anchor protein 1, mitochondrial [Mus musculus]	2	1.00925	4	0.652301	0.830777
gi|171184418	hydroxylysine kinase [Mus musculus]	7	1.00925	9	0.652301	0.830777
gi|568931811	PREDICTED: dnaJ homolog subfamily C member 8 isoform X1 [Mus musculus]	5	1.00925	1	0.64632	0.827787
gi|568920797	PREDICTED: phosphatidylinositol 4,5-bisphosphate 3-kinase catalytic subunit alpha isoform isoform X2 [Mus musculus]	5	1.00925	11	0.640395	0.824824
gi|91982765	negative elongation factor D [Mus musculus]	8	1.00925	7	0.640395	0.824824
gi|6806915	geranylgeranyl pyrophosphate synthase [Mus musculus]	2	1.00925	5	0.634524	0.821888
gi|211065507	aspartate--tRNA ligase, cytoplasmic isoform 1 [Mus musculus]	30	1.00925	29	0.611572	0.810413
gi|295054316	tRNA (cytosine(34)-C(5))-methyltransferase [Mus musculus]	11	1.00925	15	0.611572	0.810413
gi|568994470	PREDICTED: V-type proton ATPase catalytic subunit A isoform X2 [Mus musculus]	43	1.00925	46	0.605965	0.807609
gi|226531139	galectin-9 isoform 2 [Mus musculus]	17	1.00925	22	0.605965	0.807609
gi|24025665	pleckstrin homology domain-containing family O member 2 [Mus musculus]	17	1.00925	12	0.60041	0.804831
gi|31982522	short-chain specific acyl-CoA dehydrogenase, mitochondrial precursor [Mus musculus]	19	1.00925	26	0.60041	0.804831
gi|61742806	GRIP and coiled-coil domain-containing protein 2 [Mus musculus]	13	1.00925	24	0.584047	0.79665
gi|568921739	PREDICTED: quinone oxidoreductase isoform X1 [Mus musculus]	11	1.00925	14	0.573387	0.79132
gi|170784811	regulator of nonsense transcripts 1 isoform b [Mus musculus]	33	1.00925	37	0.562921	0.786087
gi|568984443	PREDICTED: transportin-1 isoform X2 [Mus musculus]	28	1.00925	27	0.552647	0.78095
gi|568917331	PREDICTED: tumor suppressor p53-binding protein 1 isoform X6 [Mus musculus]	5	1.00925	7	0.54256	0.775907
gi|7949055	hippocalcin-like protein 1 [Mus musculus]	15	1.00925	18	0.494821	0.752037
gi|162287343	lysosomal acid lipase/cholesteryl ester hydrolase precursor [Mus musculus]	15	1.00925	22	0.494821	0.752037
gi|268370067	GRIP and coiled-coil domain-containing protein 1 [Mus musculus]	5	1.00925	6	0.447144	0.728199
gi|124001580	heme-binding protein 1 [Mus musculus]	2	1.00925	8	0.42702	0.718136
gi|568987009	PREDICTED: protein kinase C delta type isoform X2 [Mus musculus]	12	1.00925	13	0.0828796	0.546066
gi|226958643	pyruvate dehydrogenase kinase, isoenzyme 2 [Mus musculus]	2	1	3	6.40395	3.70197
gi|568945251	PREDICTED: NEDD8-conjugating enzyme Ubc12 isoform X1 [Mus musculus]	8	1	5	4.68218	2.84109
gi|7949018	hsp90 co-chaperone Cdc37 [Mus musculus]	11	1	8	3.61783	2.30891
gi|8567340	coatomer subunit gamma-2 [Mus musculus]	18	1	16	3.33003	2.16501
gi|568935108	PREDICTED: leucine-rich repeat-containing protein 8C isoform X1 [Mus musculus]	22	1	32	3.2995	2.14975
gi|568972457	PREDICTED: 60S ribosomal protein L19 isoform X1 [Mus musculus]	9	1	4	3.06512	2.03256
gi|170295840	transcription intermediary factor 1-beta [Mus musculus]	29	1	39	2.43471	1.71736
gi|22779899	cell division cycle 5-like protein [Mus musculus]	12	1	14	2.34665	1.67332
gi|7657067	ERO1-like protein alpha precursor [Mus musculus]	10	1	15	2.02511	1.51255
gi|30794150	alpha-mannosidase 2C1 [Mus musculus]	8	1	17	1.98814	1.49407
gi|568949991	PREDICTED: SEC23-interacting protein isoform X3 [Mus musculus]	19	1	22	1.82999	1.41499
gi|568990550	PREDICTED: neurocalcin-delta isoform X7 [Mus musculus]	4	1	5	1.74762	1.37381
gi|166295190	NADH dehydrogenase [ubiquinone] 1 alpha subcomplex assembly factor 5 precursor [Mus musculus]	1	1	3	1.65367	1.32683
gi|29789239	N-acetylglucosamine-6-sulfatase precursor [Mus musculus]	17	1	24	1.63851	1.31925
gi|38490690	isoleucine--tRNA ligase, mitochondrial precursor [Mus musculus]	20	1	23	1.62348	1.31174
gi|569020412	PREDICTED: N(G),N(G)-dimethylarginine dimethylaminohydrolase 2 isoform X1 [Mus musculus]	30	1	29	1.6086	1.3043
gi|254281307	probable G-protein coupled receptor 97 precursor [Mus musculus]	10	1	9	1.59385	1.29693
gi|568941121	PREDICTED: ras-related protein Rab-7a isoform X2 [Mus musculus]	45	1	44	1.57924	1.28962
gi|148540106	methylmalonyl-CoA mutase, mitochondrial precursor [Mus musculus]	14	1	16	1.55041	1.27521
gi|6755004	apoptosis-inducing factor 1, mitochondrial isoform 1 precursor [Mus musculus]	18	1	20	1.52212	1.26106
gi|568949721	PREDICTED: integrin-linked protein kinase isoform X2 [Mus musculus]	32	1	32	1.48063	1.24032
gi|126506294	pre-rRNA-processing protein TSR1 homolog [Mus musculus]	3	1	5	1.48063	1.24032
gi|6678359	transketolase [Mus musculus]	62	1	68	1.45361	1.2268
gi|568940374	PREDICTED: annexin A4 isoform X2 [Mus musculus]	22	1	15	1.37546	1.18773
gi|241982783	protein-tyrosine kinase 2-beta isoform 3 [Mus musculus]	7	1	11	1.36285	1.18142
gi|227908823	bifunctional purine biosynthesis protein PURH [Mus musculus]	19	1	23	1.31355	1.15678
gi|161353456	CD151 antigen [Mus musculus]	3	1	2	1.28958	1.14479
gi|90403601	ancient ubiquitous protein 1 [Mus musculus]	6	1	9	1.24293	1.12147
gi|568940670	PREDICTED: guanine nucleotide-binding protein G(I)/G(S)/G(O) subunit gamma-12 isoform X1 [Mus musculus]	11	1	11	1.22025	1.11012
gi|58037305	alpha-(1,3)-fucosyltransferase 11 precursor [Mus musculus]	7	1	8	1.16533	1.08266
gi|22164792	39S ribosomal protein L12, mitochondrial precursor [Mus musculus]	5	1	7	1.15464	1.07732
gi|31980988	ADP-ribosylation factor-like protein 2 [Mus musculus]	3	1	2	1.15464	1.07732
gi|29611663	exosome complex component RRP41 [Mus musculus]	4	1	8	1.13357	1.06678
gi|63999380	alpha-2-macroglobulin receptor-associated protein precursor [Mus musculus]	8	1	7	1.13357	1.06678
gi|6753540	casein kinase II subunit alpha' [Mus musculus]	7	1	11	1.13357	1.06678
gi|6680083	growth factor receptor-bound protein 2 [Mus musculus]	15	1	16	1.12318	1.06159
gi|77404294	up-regulated during skeletal muscle growth protein 5 [Mus musculus]	3	1	5	1.12318	1.06159
gi|568957684	PREDICTED: ran-binding protein 10 isoform X1 [Mus musculus]	4	1	2	1.11288	1.05644
gi|13385872	interleukin enhancer-binding factor 2 [Mus musculus]	16	1	14	1.10268	1.05134
gi|569003663	PREDICTED: phosphatidylinositol 3-kinase catalytic subunit type 3 isoform X1 [Mus musculus]	16	1	10	1.09257	1.04628
gi|568933039	PREDICTED: nitric oxide synthase, endothelial isoform X1 [Mus musculus]	25	1	40	1.09257	1.04628
gi|568917360	PREDICTED: tumor protein p53-inducible protein 11 isoform X2 [Mus musculus]	4	1	1	1.09257	1.04628
gi|47059051	serine/threonine-protein phosphatase 2A 56 kDa regulatory subunit alpha isoform [Mus musculus]	8	1	12	1.08255	1.04127
gi|255003777	glyoxalase domain-containing protein 4 [Mus musculus]	23	1	17	1.08255	1.04127
gi|218156343	minor histocompatibility protein HA-1 isoform 1 [Mus musculus]	30	1	29	1.07263	1.03631
gi|8394460	tropomodulin-3 [Mus musculus]	20	1	24	1.07263	1.03631
gi|6755210	26S proteasome non-ATPase regulatory subunit 13 [Mus musculus]	13	1	15	1.06279	1.0314
gi|6680345	isocitrate dehydrogenase [NAD] subunit gamma 1, mitochondrial precursor [Mus musculus]	10	1	12	1.06279	1.0314
gi|6678137	signal recognition particle receptor subunit beta [Mus musculus]	8	1	14	1.06279	1.0314
gi|569004403	PREDICTED: mRNA cap guanine-N7 methyltransferase isoform X5 [Mus musculus]	6	1	7	1.05305	1.02652
gi|568993081	PREDICTED: leucine-rich repeat serine/threonine-protein kinase 2 isoform X1 [Mus musculus]	5	1	12	1.05305	1.02652
gi|568951063	PREDICTED: tripartite motif-containing protein 3 isoform X3 [Mus musculus]	8	1	17	1.05305	1.02652
gi|568898549	PREDICTED: ubiquitin-conjugating enzyme E2 N-like [Mus musculus]	17	1	12	1.05305	1.02652
gi|37700232	nucleoside diphosphate kinase A [Mus musculus]	22	1	14	1.05305	1.02652
gi|254540027	malate dehydrogenase, cytoplasmic [Mus musculus]	36	1	40	1.05305	1.02652
gi|226958349	triosephosphate isomerase [Mus musculus]	33	1	42	1.05305	1.02652
gi|21703854	dehydrogenase/reductase SDR family member 7B isoform 2 [Mus musculus]	6	1	5	1.05305	1.02652
gi|124301219	arf-GAP with GTPase, ANK repeat and PH domain-containing protein 3 isoform a [Mus musculus]	8	1	5	1.04339	1.0217
gi|112734861	importin-9 [Mus musculus]	10	1	13	1.04339	1.0217
gi|6755224	twinfilin-2 [Mus musculus]	15	1	14	1.04339	1.0217
gi|6677819	ras-related protein R-Ras precursor [Mus musculus]	14	1	12	1.04339	1.0217
gi|6677813	40S ribosomal protein S8 [Mus musculus]	17	1	18	1.04339	1.0217
gi|568971116	PREDICTED: brain-specific angiogenesis inhibitor 1-associated protein 2 isoform X3 [Mus musculus]	13	1	15	1.04339	1.0217
gi|568967995	PREDICTED: cleavage and polyadenylation specificity factor subunit 6 isoform X5 [Mus musculus]	10	1	17	1.04339	1.0217
gi|568967529	PREDICTED: transmembrane and TPR repeat-containing protein 3 isoform X2 [Mus musculus]	8	1	15	1.04339	1.0217
gi|551411363	Rho GTPase activating protein 9 isoform 1 [Mus musculus]	6	1	6	1.03383	1.01691
gi|33859789	sorting nexin-30 [Mus musculus]	3	1	6	1.03383	1.01691
gi|33563266	NADH dehydrogenase [ubiquinone] 1 alpha subcomplex subunit 4 [Mus musculus]	7	1	9	1.03383	1.01691
gi|28077029	phosphoenolpyruvate carboxykinase [GTP], mitochondrial [Mus musculus]	15	1	19	1.03383	1.01691
gi|261824000	proteasome subunit alpha type-3 [Mus musculus]	21	1	26	1.03383	1.01691
gi|254826718	atlastin-3 isoform 2 [Mus musculus]	12	1	28	1.03383	1.01691
gi|21699066	DCC-interacting protein 13-alpha [Mus musculus]	17	1	18	1.03383	1.01691
gi|190194397	dedicator of cytokinesis protein 9 isoform 2 [Mus musculus]	19	1	31	1.03383	1.01691
gi|162461907	stress-70 protein, mitochondrial [Mus musculus]	53	1	53	1.03383	1.01691
gi|160707894	aldose reductase [Mus musculus]	34	1	32	1.03383	1.01691
gi|118344452	signal recognition particle 72 [Mus musculus]	17	1	18	1.03383	1.01691
gi|111607447	integrin beta-2 precursor [Mus musculus]	32	1	27	1.03383	1.01691
gi|88014720	importin subunit beta-1 [Mus musculus]	44	1	50	1.03383	1.01691
gi|6755204	proteasome subunit beta type-5 [Mus musculus]	2	1	6	1.02435	1.01217
gi|6753950	interferon-induced guanylate-binding protein 2 [Mus musculus]	15	1	15	1.02435	1.01217
gi|57634518	septin-11 [Mus musculus]	33	1	38	1.02435	1.01217
gi|568998962	PREDICTED: erythrocyte protein band 4.1-like 3 isoform X32 [Mus musculus]	12	1	13	1.02435	1.01217
gi|568991535	PREDICTED: oxidation resistance protein 1 isoform X2 [Mus musculus]	11	1	11	1.02435	1.01217
gi|568974688	PREDICTED: nuclear pore complex protein Nup85 isoform X2 [Mus musculus]	5	1	8	1.02435	1.01217
gi|568956487	PREDICTED: ubiquitin carboxyl-terminal hydrolase 10 isoform X2 [Mus musculus]	5	1	8	1.02435	1.01217
gi|568951033	PREDICTED: nucleobindin-2 isoform X2 [Mus musculus]	9	1	14	1.02435	1.01217
gi|568942817	PREDICTED: CCA tRNA nucleotidyltransferase 1, mitochondrial isoform X2 [Mus musculus]	11	1	14	1.02435	1.01217
gi|31981560	stromal membrane-associated protein 2 [Mus musculus]	26	1	28	1.02435	1.01217
gi|31980808	eukaryotic translation initiation factor 3 subunit G [Mus musculus]	5	1	5	1.02435	1.01217
gi|31980632	latexin [Mus musculus]	7	1	9	1.02435	1.01217
gi|31543349	vesicle-fusing ATPase [Mus musculus]	37	1	42	1.02435	1.01217
gi|30410016	COMM domain-containing protein 10 [Mus musculus]	6	1	9	1.02435	1.01217
gi|29789343	eukaryotic translation initiation factor 3 subunit B [Mus musculus]	22	1	32	1.02435	1.01217
gi|23956138	ribosome maturation protein SBDS [Mus musculus]	13	1	16	1.02435	1.01217
gi|194353972	focal adhesion kinase 1 isoform 1 [Mus musculus]	27	1	40	1.02435	1.01217
gi|160948577	HCLS1-binding protein 3 [Mus musculus]	11	1	15	1.02435	1.01217
gi|13569841	thioredoxin reductase 1, cytoplasmic isoform 2 [Mus musculus]	14	1	17	1.02435	1.01217
gi|12963591	stomatin-like protein 2, mitochondrial [Mus musculus]	6	1	4	1.02435	1.01217
gi|110625624	T-complex protein 1 subunit alpha isoform 1 [Mus musculus]	38	1	41	1.02435	1.01217
gi|8392847	alpha-centractin [Mus musculus]	22	1	25	1.02435	1.01217
gi|71274184	UDP glucuronosyltransferase 2 family, polypeptide B36 precursor [Mus musculus]	14	1	19	1.02435	1.01217
gi|6755372	40S ribosomal protein S3 [Mus musculus]	23	1	27	1.02435	1.01217
gi|6679731	coagulation factor V precursor [Mus musculus]	6	1	12	1.02435	1.01217
gi|63003917	protein DDI1 homolog 2 [Mus musculus]	7	1	15	1.01496	1.00748
gi|60279700	rho guanine nucleotide exchange factor 15 [Mus musculus]	20	1	25	1.01496	1.00748
gi|58037267	protein disulfide-isomerase A6 precursor [Mus musculus]	41	1	44	1.01496	1.00748
gi|569020711	PREDICTED: AH receptor-interacting protein isoform X1 [Mus musculus]	7	1	9	1.01496	1.00748
gi|569020628	PREDICTED: armadillo repeat protein deleted in velo-cardio-facial syndrome homolog isoform X2 [Mus musculus]	8	1	6	1.01496	1.00748
gi|569006036	PREDICTED: zinc finger like protein 1 isoform X3 [Mus musculus]	4	1	5	1.01496	1.00748
gi|568983329	PREDICTED: tetratricopeptide repeat protein 37 isoform X4 [Mus musculus]	15	1	26	1.01496	1.00748
gi|568957765	PREDICTED: protein FAM65A isoform X8 [Mus musculus]	21	1	21	1.01496	1.00748
gi|568956465	PREDICTED: peroxiredoxin-2 isoform X1 [Mus musculus]	23	1	16	1.01496	1.00748
gi|568949277	PREDICTED: nuclear mitotic apparatus protein 1 isoform X8 [Mus musculus]	65	1	61	1.01496	1.00748
gi|568947472	PREDICTED: nucleobindin-1 isoform X1 [Mus musculus]	22	1	19	1.01496	1.00748
gi|568913805	PREDICTED: ATP-dependent zinc metalloprotease YME1L1 isoform X1 [Mus musculus]	3	1	6	1.01496	1.00748
gi|568908904	PREDICTED: lisH domain and HEAT repeat-containing protein KIAA1468 isoform X7 [Mus musculus]	5	1	13	1.01496	1.00748
gi|46049022	26S proteasome non-ATPase regulatory subunit 6 [Mus musculus]	15	1	20	1.01496	1.00748
gi|40254409	E3 ubiquitin-protein ligase RNF31 [Mus musculus]	10	1	11	1.01496	1.00748
gi|33859650	extended synaptotagmin-1 [Mus musculus]	33	1	34	1.01496	1.00748
gi|30519997	bleomycin hydrolase [Mus musculus]	21	1	25	1.01496	1.00748
gi|297206804	serine/threonine-protein kinase WNK1 isoform 2 [Mus musculus]	10	1	22	1.01496	1.00748
gi|295444834	alkyldihydroxyacetonephosphate synthase, peroxisomal [Mus musculus]	6	1	13	1.01496	1.00748
gi|269954711	tubulin--tyrosine ligase-like protein 12 [Mus musculus]	12	1	17	1.01496	1.00748
gi|23956096	general vesicular transport factor p115 [Mus musculus]	22	1	28	1.01496	1.00748
gi|226823359	coatomer subunit alpha [Mus musculus]	59	1	65	1.01496	1.00748
gi|21450277	sodium/potassium-transporting ATPase subunit alpha-1 precursor [Mus musculus]	80	1	80	1.01496	1.00748
gi|214010153	acylamino-acid-releasing enzyme [Mus musculus]	22	1	18	1.01496	1.00748
gi|21312256	m7GpppX diphosphatase [Mus musculus]	8	1	10	1.01496	1.00748
gi|20270267	serum deprivation-response protein [Mus musculus]	34	1	36	1.01496	1.00748
gi|18390323	ras-related protein Rab-14 [Mus musculus]	26	1	37	1.01496	1.00748
gi|18139547	protein bicaudal D homolog 2 isoform 2 [Mus musculus]	17	1	15	1.01496	1.00748
gi|18129622	BMP-2-inducible protein kinase [Mus musculus]	18	1	24	1.01496	1.00748
gi|160707896	serine-threonine kinase receptor-associated protein [Mus musculus]	13	1	14	1.01496	1.00748
gi|160333282	protein PML isoform 2 [Mus musculus]	31	1	38	1.01496	1.00748
gi|144922663	lactation elevated protein 1 [Mus musculus]	4	1	8	1.01496	1.00748
gi|134031994	proteasome subunit alpha type-2 [Mus musculus]	14	1	19	1.01496	1.00748
gi|134031976	leucine-rich PPR motif-containing protein, mitochondrial precursor [Mus musculus]	38	1	43	1.01496	1.00748
gi|133930784	E3 ubiquitin-protein ligase DTX3L [Mus musculus]	12	1	14	1.01496	1.00748
gi|125656157	U8 snoRNA-decapping enzyme [Mus musculus]	9	1	13	1.01496	1.00748
gi|11140825	trafficking protein particle complex subunit 4 [Mus musculus]	7	1	10	1.01496	1.00748
gi|110347564	ceruloplasmin isoform b precursor [Mus musculus]	11	1	19	1.01496	1.00748
gi|87239990	influenza virus NS1A-binding protein homolog isoform 2 [Mus musculus]	5	1	9	1.01496	1.00748
gi|84794548	UDP-N-acetylhexosamine pyrophosphorylase-like protein 1 [Mus musculus]	35	1	27	1.01496	1.00748
gi|83699424	60S ribosomal protein L18 [Mus musculus]	11	1	13	1.01496	1.00748
gi|6753244	calmodulin [Mus musculus]	35	1	19	1.01496	1.00748
gi|6680117	glutathione synthetase isoform a [Mus musculus]	5	1	10	1.01496	1.00748
gi|6671569	60S acidic ribosomal protein P0 [Mus musculus]	25	1	28	1.01496	1.00748
gi|594140695	1-phosphatidylinositol 4,5-bisphosphate phosphodiesterase beta-3 isoform a [Mus musculus]	29	1	30	1.01496	1.00748
gi|569004567	PREDICTED: cullin-2 isoform X2 [Mus musculus]	16	1	18	1.00565	1.00283
gi|568991780	PREDICTED: double-strand-break repair protein rad21 homolog isoform X2 [Mus musculus]	10	1	15	1.00565	1.00283
gi|568991624	PREDICTED: protein NDRG1 isoform X1 [Mus musculus]	25	1	42	1.00565	1.00283
gi|568987437	PREDICTED: cell cycle and apoptosis regulator protein 2 isoform X2 [Mus musculus]	16	1	19	1.00565	1.00283
gi|568983837	PREDICTED: glutaredoxin-1 isoform X1 [Mus musculus]	4	1	3	1.00565	1.00283
gi|568978534	PREDICTED: spermatogenesis-defective protein 39 homolog isoform X1 [Mus musculus]	9	1	10	1.00565	1.00283
gi|568975474	PREDICTED: replication protein A 70 kDa DNA-binding subunit isoform X1 [Mus musculus]	13	1	16	1.00565	1.00283
gi|568970341	PREDICTED: tensin-3 isoform X8 [Mus musculus]	15	1	28	1.00565	1.00283
gi|568968414	PREDICTED: dynactin subunit 2 isoform X1 [Mus musculus]	31	1	28	1.00565	1.00283
gi|568963198	PREDICTED: sodium-coupled neutral amino acid transporter 3 isoform X1 [Mus musculus]	3	1	9	1.00565	1.00283
gi|568954086	PREDICTED: erlin-2 isoform X2 [Mus musculus]	10	1	15	1.00565	1.00283
gi|568933219	PREDICTED: ATP-binding cassette sub-family F member 2 isoform X2 [Mus musculus]	7	1	7	1.00565	1.00283
gi|568908019	PREDICTED: vigilin isoform X5 [Mus musculus]	41	1	49	1.00565	1.00283
gi|568907995	PREDICTED: nucleoprotein TPR isoform X1 [Mus musculus]	65	1	49	1.00565	1.00283
gi|568907506	PREDICTED: aspartyl aminopeptidase isoform X2 [Mus musculus]	17	1	27	1.00565	1.00283
gi|55925589	U4/U6 small nuclear ribonucleoprotein Prp4 [Mus musculus]	10	1	10	1.00565	1.00283
gi|54607098	succinate dehydrogenase [ubiquinone] flavoprotein subunit, mitochondrial precursor [Mus musculus]	32	1	50	1.00565	1.00283
gi|33859811	trifunctional enzyme subunit alpha, mitochondrial precursor [Mus musculus]	46	1	55	1.00565	1.00283
gi|31982755	vimentin [Mus musculus]	98	1	62	1.00565	1.00283
gi|31982089	nicotinate phosphoribosyltransferase [Mus musculus]	13	1	12	1.00565	1.00283
gi|31542413	coronin-1C [Mus musculus]	44	1	45	1.00565	1.00283
gi|313482787	methionine adenosyltransferase 2 subunit beta isoform 2 [Mus musculus]	10	1	12	1.00565	1.00283
gi|295148144	cytochrome P450 26B1 [Mus musculus]	8	1	9	1.00565	1.00283
gi|27502349	mitochondrial-processing peptidase subunit alpha precursor [Mus musculus]	9	1	7	1.00565	1.00283
gi|268836255	glycogen phosphorylase, liver form [Mus musculus]	37	1	44	1.00565	1.00283
gi|254675279	tight junction protein ZO-1 isoform 2 [Mus musculus]	40	1	49	1.00565	1.00283
gi|24418919	glycogen phosphorylase, brain form [Mus musculus]	51	1	50	1.00565	1.00283
gi|226442740	septin-10 isoform 1 [Mus musculus]	19	1	22	1.00565	1.00283
gi|21313468	elongation factor Ts, mitochondrial precursor [Mus musculus]	4	1	6	1.00565	1.00283
gi|21313012	ras-related protein Rab-4B [Mus musculus]	12	1	18	1.00565	1.00283
gi|18250284	isocitrate dehydrogenase [NAD] subunit alpha, mitochondrial precursor [Mus musculus]	17	1	15	1.00565	1.00283
gi|154350222	FACT complex subunit SPT16 [Mus musculus]	13	1	29	1.00565	1.00283
gi|153792704	plexin-D1 precursor [Mus musculus]	28	1	35	1.00565	1.00283
gi|148277048	arylsulfatase K precursor [Mus musculus]	5	1	8	1.00565	1.00283
gi|13385680	2,4-dienoyl-CoA reductase, mitochondrial precursor [Mus musculus]	17	1	15	1.00565	1.00283
gi|13385310	propionyl-CoA carboxylase beta chain, mitochondrial precursor [Mus musculus]	16	1	18	1.00565	1.00283
gi|9910412	C-type lectin domain family 1 member B isoform 1 [Mus musculus]	9	1	8	1.00565	1.00283
gi|93102417	glycine--tRNA ligase [Mus musculus]	14	1	14	1.00565	1.00283
gi|9055242	dnaJ homolog subfamily B member 1 [Mus musculus]	7	1	8	1.00565	1.00283
gi|86476059	WD repeat-containing protein 37 isoform a [Mus musculus]	9	1	7	1.00565	1.00283
gi|85702366	ankyrin repeat and FYVE domain-containing protein 1 [Mus musculus]	44	1	44	1.00565	1.00283
gi|7106389	proteasome subunit alpha type-7 isoform 1 [Mus musculus]	15	1	19	1.00565	1.00283
gi|67906179	fermitin family homolog 2 [Mus musculus]	40	1	40	1.00565	1.00283
gi|6755196	proteasome subunit alpha type-4 [Mus musculus]	19	1	19	0.996432	0.998216
gi|6754798	neutrophil cytosol factor 2 [Mus musculus]	7	1	13	0.996432	0.998216
gi|6753558	cathepsin L1 preproprotein [Mus musculus]	17	1	19	0.996432	0.998216
gi|6753380	cyclin-dependent kinase 4 [Mus musculus]	11	1	16	0.996432	0.998216
gi|6753324	T-complex protein 1 subunit zeta [Mus musculus]	33	1	36	0.996432	0.998216
gi|6679813	vascular endothelial growth factor receptor 3 precursor [Mus musculus]	14	1	20	0.996432	0.998216
gi|6671702	T-complex protein 1 subunit epsilon [Mus musculus]	37	1	31	0.996432	0.998216
gi|6671684	catenin beta-1 [Mus musculus]	36	1	46	0.996432	0.998216
gi|61102728	inositol 1,4,5-trisphosphate receptor type 3 [Mus musculus]	22	1	28	0.996432	0.998216
gi|568987248	PREDICTED: protein-glutamine gamma-glutamyltransferase K isoform X4 [Mus musculus]	5	1	9	0.996432	0.998216
gi|568935611	PREDICTED: ras GTPase-activating protein-binding protein 2 isoform X2 [Mus musculus]	11	1	14	0.996432	0.998216
gi|568935603	PREDICTED: guanylate binding protein family, member 9 isoform X2 [Mus musculus]	21	1	22	0.996432	0.998216
gi|568935569	PREDICTED: sulfate anion transporter 1 isoform X1 [Mus musculus]	5	1	8	0.996432	0.998216
gi|568928520	PREDICTED: tyrosine-protein kinase JAK1 isoform X2 [Mus musculus]	37	1	38	0.996432	0.998216
gi|39930335	ATP-binding cassette sub-family F member 1 [Mus musculus]	14	1	8	0.996432	0.998216
gi|37674218	exocyst complex component 8 [Mus musculus]	17	1	19	0.996432	0.998216
gi|342307101	putative adenosylhomocysteinase 3 isoform 2 [Mus musculus]	21	1	21	0.996432	0.998216
gi|31982520	long-chain specific acyl-CoA dehydrogenase, mitochondrial precursor [Mus musculus]	24	1	28	0.996432	0.998216
gi|31982028	ras suppressor protein 1 [Mus musculus]	20	1	12	0.996432	0.998216
gi|311893360	dynactin subunit 1 isoform 3 [Mus musculus]	42	1	37	0.996432	0.998216
gi|28570174	carboxypeptidase Q precursor [Mus musculus]	20	1	29	0.996432	0.998216
gi|258547156	programmed cell death 6-interacting protein isoform 3 [Mus musculus]	38	1	47	0.996432	0.998216
gi|257467554	STE20-like serine/threonine-protein kinase isoform 2 [Mus musculus]	21	1	22	0.996432	0.998216
gi|240120065	protein argonaute-3 [Mus musculus]	22	1	36	0.996432	0.998216
gi|239835765	antigen peptide transporter 1 isoform 1 [Mus musculus]	14	1	20	0.996432	0.998216
gi|23956406	UDP-glucuronosyltransferase 2B10 precursor [Mus musculus]	10	1	13	0.996432	0.998216
gi|227499103	aminopeptidase B isoform 1 [Mus musculus]	32	1	35	0.996432	0.998216
gi|21311883	ribonuclease T2B precursor [Mus musculus]	23	1	30	0.996432	0.998216
gi|197333847	protein DENND6A isoform a [Mus musculus]	6	1	9	0.996432	0.998216
gi|188219589	lamin-B1 [Mus musculus]	49	1	48	0.996432	0.998216
gi|186700620	methylcrotonoyl-CoA carboxylase subunit alpha, mitochondrial [Mus musculus]	17	1	16	0.996432	0.998216
gi|18079339	aconitate hydratase, mitochondrial precursor [Mus musculus]	58	1	60	0.996432	0.998216
gi|146219837	eukaryotic translation initiation factor 3 subunit A [Mus musculus]	43	1	46	0.996432	0.998216
gi|13384778	6-phosphogluconolactonase [Mus musculus]	14	1	13	0.996432	0.998216
gi|124486789	phosphoinositide 3-kinase regulatory subunit 4 [Mus musculus]	17	1	27	0.996432	0.998216
gi|124486684	trafficking protein particle complex subunit 10 [Mus musculus]	7	1	19	0.996432	0.998216
gi|120444918	ras GTPase-activating protein 3 [Mus musculus]	8	1	11	0.996432	0.998216
gi|114326546	phosphoglycerate mutase 1 [Mus musculus]	24	1	23	0.996432	0.998216
gi|84370278	COMM domain-containing protein 6 isoform 1 [Mus musculus]	4	1	4	0.996432	0.998216
gi|7106439	tubulin beta-5 chain [Mus musculus]	197	1	187	0.996432	0.998216
gi|6756053	zinc finger protein ZPR1 [Mus musculus]	8	1	7	0.996432	0.998216
gi|6754098	beta-glucuronidase precursor [Mus musculus]	15	1	19	0.996432	0.998216
gi|6679767	NADPH:adrenodoxin oxidoreductase, mitochondrial precursor [Mus musculus]	4	1	9	0.987297	0.993648
gi|6679449	inositol polyphosphate 5-phosphatase K [Mus musculus]	6	1	7	0.987297	0.993648
gi|569009945	PREDICTED: transducin (beta)-like 1 X-linked isoform X1 [Mus musculus]	11	1	13	0.987297	0.993648
gi|568997164	PREDICTED: biotin--protein ligase isoform X3 [Mus musculus]	1	1	2	0.987297	0.993648
gi|568987415	PREDICTED: homeobox-containing protein 1 isoform X5 [Mus musculus]	1	1	8	0.987297	0.993648
gi|568922078	PREDICTED: serine/threonine-protein phosphatase 2B catalytic subunit alpha isoform isoform X1 [Mus musculus]	13	1	16	0.987297	0.993648
gi|568918181	PREDICTED: cleavage stimulation factor subunit 1 isoform X1 [Mus musculus]	7	1	6	0.987297	0.993648
gi|411147387	tyrosine--tRNA ligase, cytoplasmic [Mus musculus]	21	1	25	0.987297	0.993648
gi|39204553	chromodomain-helicase-DNA-binding protein 4 [Mus musculus]	27	1	35	0.987297	0.993648
gi|31543108	lysosome-associated membrane glycoprotein 2 isoform 2 precursor [Mus musculus]	20	1	17	0.987297	0.993648
gi|29244192	leucine-rich repeat-containing protein 8A [Mus musculus]	28	1	23	0.987297	0.993648
gi|27370510	serum paraoxonase/lactonase 3 precursor [Mus musculus]	7	1	15	0.987297	0.993648
gi|238231439	rab GTPase-binding effector protein 1 isoform 1 [Mus musculus]	16	1	19	0.987297	0.993648
gi|225903442	integrin alpha-5 preproprotein [Mus musculus]	22	1	26	0.987297	0.993648
gi|21704096	TAR DNA-binding protein 43 isoform 1 [Mus musculus]	17	1	22	0.987297	0.993648
gi|21314832	UTP--glucose-1-phosphate uridylyltransferase isoform 1 [Mus musculus]	20	1	30	0.987297	0.993648
gi|21312758	serine/threonine-protein phosphatase 6 catalytic subunit [Mus musculus]	9	1	11	0.987297	0.993648
gi|21312510	protein canopy homolog 3 precursor [Mus musculus]	6	1	4	0.987297	0.993648
gi|160333362	paired amphipathic helix protein Sin3a isoform 1 [Mus musculus]	12	1	14	0.987297	0.993648
gi|158303322	proteasome subunit beta type-8 precursor [Mus musculus]	18	1	22	0.987297	0.993648
gi|10946940	ras-related protein Rab-2A [Mus musculus]	26	1	26	0.987297	0.993648
gi|90903233	phospholipid hydroperoxide glutathione peroxidase, nuclear isoform 1 [Mus musculus]	17	1	13	0.987297	0.993648
gi|9055324	src kinase-associated phosphoprotein 2 [Mus musculus]	8	1	11	0.978245	0.989123
gi|6755899	translin [Mus musculus]	10	1	8	0.978245	0.989123
gi|6754450	fatty acid-binding protein, epidermal isoform 1 [Mus musculus]	29	1	36	0.978245	0.989123
gi|569019283	PREDICTED: eukaryotic translation initiation factor 5A-1 isoform X1 [Mus musculus]	15	1	14	0.978245	0.989123
gi|568986507	PREDICTED: S-adenosylmethionine synthase isoform type-1 isoform X1 [Mus musculus]	18	1	15	0.978245	0.989123
gi|568974865	PREDICTED: syntaxin-8 isoform X1 [Mus musculus]	5	1	2	0.978245	0.989123
gi|506485381	ubiquitin-like protein 4A [Mus musculus]	4	1	5	0.978245	0.989123
gi|31560391	programmed cell death protein 10 [Mus musculus]	6	1	6	0.978245	0.989123
gi|27370522	lysophosphatidylcholine acyltransferase 2 [Mus musculus]	3	1	4	0.978245	0.989123
gi|23956176	suppressor of G2 allele of SKP1 homolog [Mus musculus]	8	1	10	0.978245	0.989123
gi|22128625	39S ribosomal protein L37, mitochondrial precursor [Mus musculus]	4	1	7	0.978245	0.989123
gi|162138915	carnitine O-palmitoyltransferase 2, mitochondrial precursor [Mus musculus]	16	1	16	0.978245	0.989123
gi|9625037	rho-related GTP-binding protein RhoG precursor [Mus musculus]	14	1	22	0.978245	0.989123
gi|84781725	NHP2-like protein 1 [Mus musculus]	7	1	10	0.978245	0.989123
gi|76677925	threonine synthase-like 2 [Mus musculus]	8	1	8	0.978245	0.989123
gi|569003585	PREDICTED: supervillin isoform X21 [Mus musculus]	7	1	12	0.978245	0.989123
gi|568953118	PREDICTED: ELAV-like protein 1 isoform X1 [Mus musculus]	18	1	17	0.978245	0.989123
gi|247494234	DnaJ (Hsp40) homolog, subfamily C, member 13 [Mus musculus]	56	1	64	0.978245	0.989123
gi|189491684	dmX-like protein 2 [Mus musculus]	5	1	7	0.969277	0.984638
gi|110681729	ubiquitin-conjugating enzyme E2 Z [Mus musculus]	11	1	9	0.969277	0.984638
gi|568968194	PREDICTED: SAP domain-containing ribonucleoprotein isoform X1 [Mus musculus]	8	1	4	0.969277	0.984638
gi|568904377	PREDICTED: 40S ribosomal protein S13-like [Mus musculus]	10	1	10	0.969277	0.984638
gi|37202121	4-aminobutyrate aminotransferase, mitochondrial isoform 1 precursor [Mus musculus]	16	1	19	0.969277	0.984638
gi|288541337	aminoacyl tRNA synthase complex-interacting multifunctional protein 2 isoform 1 [Mus musculus]	3	1	7	0.969277	0.984638
gi|226693369	lysosomal alpha-glucosidase precursor [Mus musculus]	14	1	12	0.969277	0.984638
gi|19527008	group XV phospholipase A2 precursor [Mus musculus]	9	1	10	0.969277	0.984638
gi|13385274	phospholipase B-like 1 precursor [Mus musculus]	18	1	23	0.969277	0.984638
gi|12963633	NADH dehydrogenase [ubiquinone] 1 alpha subcomplex subunit 13 [Mus musculus]	4	1	5	0.969277	0.984638
gi|9937988	secretory carrier-associated membrane protein 5 [Mus musculus]	1	1	1	0.969277	0.984638
gi|58037117	NADH dehydrogenase [ubiquinone] iron-sulfur protein 3, mitochondrial precursor [Mus musculus]	12	1	7	0.969277	0.984638
gi|161484660	coproporphyrinogen-III oxidase, mitochondrial precursor [Mus musculus]	6	1	10	0.969277	0.984638
gi|568970019	PREDICTED: DNA polymerase delta subunit 2 isoform X1 [Mus musculus]	1	1	5	0.969277	0.984638
gi|240120112	fumarylacetoacetase [Mus musculus]	9	1	13	0.96039	0.980195
gi|6677775	60S ribosomal protein L22 isoform a [Mus musculus]	7	1	9	0.96039	0.980195
gi|13385268	cytochrome b5 [Mus musculus]	8	1	9	0.96039	0.980195
gi|6678017	zinc transporter 1 [Mus musculus]	5	1	4	0.96039	0.980195
gi|568896710	PREDICTED: low molecular weight phosphotyrosine protein phosphatase-like [Mus musculus]	7	1	4	0.96039	0.980195
gi|143770878	selenoprotein T precursor [Mus musculus]	3	1	5	0.96039	0.980195
gi|188219604	DNA-directed RNA polymerase II subunit RPB11 [Mus musculus]	1	1	2	0.951585	0.975793
gi|156231033	solute carrier family 2, member 9 isoform 1 [Mus musculus]	1	1	4	0.951585	0.975793
gi|568905461	PREDICTED: transcription elongation factor B polypeptide 1 isoform X3 [Mus musculus]	8	1	6	0.951585	0.975793
gi|12963663	magnesium-dependent phosphatase 1 [Mus musculus]	9	1	4	0.942861	0.971431
gi|568998274	PREDICTED: pre-mRNA-splicing regulator WTAP isoform X1 [Mus musculus]	4	1	7	0.934217	0.967109
gi|19527228	CDGSH iron-sulfur domain-containing protein 1 [Mus musculus]	2	1	1	0.917166	0.958583
gi|13385932	ubiquitin-fold modifier 1 precursor [Mus musculus]	4	1	2	0.883991	0.941995
gi|569018706	PREDICTED: pumilio homolog 1 isoform X12 [Mus musculus]	6	1	6	0.883991	0.941995
gi|160298219	glutathione S-transferase theta-1 [Mus musculus]	4	1	8	0.875886	0.937943
gi|114205442	probable gluconokinase isoform a [Mus musculus]	1	1	2	0.875886	0.937943
gi|568944892	PREDICTED: heterogeneous nuclear ribonucleoprotein L isoform X1 [Mus musculus]	53	1	61	0.852016	0.926008
gi|58037289	cytidine deaminase [Mus musculus]	6	1	3	0.844205	0.922102
gi|133778955	H-2 class I histocompatibility antigen, D-B alpha chain precursor [Mus musculus]	30	1	40	0.821198	0.910599
gi|93102409	fatty acid synthase [Mus musculus]	43	1	65	0.813669	0.906835
gi|114326446	myosin-9 [Mus musculus]	168	1	140	0.813669	0.906835
gi|6677759	rho-associated protein kinase 1 [Mus musculus]	35	1	27	0.791494	0.895747
gi|163310776	AP-3 complex subunit beta-1 [Mus musculus]	25	1	33	0.728531	0.864265
gi|568929765	PREDICTED: splicing factor, proline- and glutamine-rich isoform X1 [Mus musculus]	27	1	34	0.708676	0.854338
gi|241982771	phosphatidylinositol 4-kinase type 3 alpha [Mus musculus]	24	1	41	0.708676	0.854338
gi|6681113	cytochrome P450 3A11 [Mus musculus]	15	1	11	0.702179	0.851089
gi|6679337	phosphatidylinositol transfer protein alpha isoform [Mus musculus]	24	1	29	0.695741	0.847871
gi|568979181	PREDICTED: E3 ubiquitin-protein ligase HECTD1 isoform X3 [Mus musculus]	11	1	31	0.689363	0.844681
gi|100817933	acyl-CoA dehydrogenase family member 9, mitochondrial [Mus musculus]	16	1	19	0.67678	0.83839
gi|568909808	PREDICTED: CLIP-associating protein 1 isoform X25 [Mus musculus]	13	1	16	0.658336	0.829168
gi|255308899	60S ribosomal protein L3 [Mus musculus]	12	1	16	0.652301	0.82615
[truncated: 2,208 more rows]
