# Supplementary material for: Proteomic Analysis Reveals Dab2 Mediated Receptor Endocytosis Promotes Liver Sinusoidal Endothelial Cell Dedifferentiation
Source: Sci Rep. 2017 Oct 18;7:13456. doi: 10.1038/s41598-017-13917-9 (PMC5647404; doi:10.1038/s41598-017-13917-9)
Supplement: Supplementary file 3 — Supplementary Dataset 2 [file 41598_2017_13917_MOESM3_ESM.xlsx]

## Sheet: Sheet1
Supplemental Table 1. List of up-regulated proteins in dedifferentiated LSECs, as determined by iTRAQ together with TripleTOF MS
Accession	Name	Peptides(95%)	115:116	Peptides(95%)	116:115
gi|6680606	keratin, type I cytoskeletal 19 [Mus musculus]	11	3.74182	17	14.8508
gi|114145561	keratin, type II cytoskeletal 8 [Mus musculus]	28	7.94328	21	8.01853
gi|6755296	RNA-binding motif protein, X chromosome [Mus musculus]	16	3.98107	13	7.1625
gi|6678145	translocon-associated protein subunit delta isoform 2 precursor [Mus musculus]	10	2.0893	11	6.71388
gi|70778915	moesin [Mus musculus]	104	2.63023	74	6.41651
gi|568987791	PREDICTED: L-gulonolactone oxidase isoform X1 [Mus musculus]	14	1.78649	16	6.33163
gi|9507079	selenium-binding protein 2 [Mus musculus]	46	3.56451	48	6.06827
gi|568905648	PREDICTED: 60S ribosomal protein L31 isoform X1 [Mus musculus]	6	5.64937	3	4.82019
gi|21313074	trans-L-3-hydroxyproline dehydratase [Mus musculus]	3	1.57036	5	4.73775
gi|6678101	serine (or cysteine) proteinase inhibitor, clade B, member 9 [Mus musculus]	25	1.78649	18	4.46186
gi|6753832	high affinity immunoglobulin gamma Fc receptor I precursor [Mus musculus]	4	3.25087	4	4.35577
gi|7710018	erythrocyte band 7 integral membrane protein [Mus musculus]	11	3.63078	14	4.0838
gi|126116585	keratin, type II cytoskeletal 1 [Mus musculus]	6	3.04789	8	4.04636
gi|83776557	disabled homolog 2 isoform a [Mus musculus]	39	1.86712	43	4.04153
gi|31981994	nucleolar complex protein 4 homolog [Mus musculus]	1	2.83139	2	3.97167
gi|31559990	torsin-1B precursor [Mus musculus]	4	3.7325	4	3.93609
gi|84794552	phosphatidylethanolamine-binding protein 1 [Mus musculus]	28	3.0761	39	3.93609
gi|40254600	acidic leucine-rich nuclear phosphoprotein 32 family member A [Mus musculus]	28	3.59749	26	3.9
gi|84619697	sterol O-acyltransferase 1 [Mus musculus]	3	3.16228	2	3.9
gi|6680710	aquaporin-1 [Mus musculus]	11	3.90841	5	3.86424
gi|568889869	PREDICTED: ATP synthase subunit O, mitochondrial-like [Mus musculus]	25	3.0761	21	3.82882
gi|569002959	PREDICTED: NAD-dependent malic enzyme, mitochondrial isoform X1 [Mus musculus]	33	1.58489	31	3.79815
gi|133504509	oxysterol-binding protein 1 [Mus musculus]	15	1.51356	17	3.72883
gi|160333304	apolipoprotein A-I preproprotein [Mus musculus]	11	2.03236	8	3.5561
gi|188528894	transmembrane 9 superfamily member 2 precursor [Mus musculus]	17	3.16228	22	3.49192
gi|8393343	fatty acid-binding protein, liver [Mus musculus]	38	1.85353	32	3.41598
gi|568981552	PREDICTED: engulfment and cell motility protein 1 isoform X4 [Mus musculus]	15	2.03236	20	3.39604
gi|6679369	cytosolic phospholipase A2 [Mus musculus]	10	1.64437	11	3.30805
gi|568973860	PREDICTED: ketosamine-3-kinase isoform X1 [Mus musculus]	3	1.94089	6	3.29242
gi|162287349	liver carboxylesterase 1 precursor [Mus musculus]	10	2.42103	13	3.184
gi|569008631	PREDICTED: cytochrome b-245 heavy chain isoform X1 [Mus musculus]	14	1.88799	20	3.17333
gi|6680748	ATP synthase subunit alpha, mitochondrial precursor [Mus musculus]	87	1.57036	69	3.13763
gi|568991565	PREDICTED: histone deacetylase 10 isoform X6 [Mus musculus]	6	3.43558	3	3.12654
gi|22164776	keratin, type II cytoskeletal 79 [Mus musculus]	5	3.34195	2	3.09788
gi|328927075	microtubule-associated protein 4 isoform 1 [Mus musculus]	52	1.77011	55	3.08685
gi|569005967	PREDICTED: aldehyde dehydrogenase family 3 member B1 isoform X1 [Mus musculus]	11	1.58489	11	3.07307
gi|145699099	UDP-glucuronosyltransferase 1-1 precursor [Mus musculus]	22	1.92309	22	2.94792
gi|161086971	F-actin-capping protein subunit alpha-1 [Mus musculus]	24	3.94457	34	2.93133
gi|568942406	PREDICTED: CCR4-NOT transcription complex subunit 4 isoform X1 [Mus musculus]	1	2.93765	3	2.93071
gi|568968270	PREDICTED: probable E3 ubiquitin-protein ligase HERC4 isoform X1 [Mus musculus]	11	1.90546	15	2.78943
gi|6679535	prostacyclin synthase precursor [Mus musculus]	10	2.10863	12	2.77315
gi|15617197	V-type proton ATPase subunit G 1 [Mus musculus]	2	2.60615	4	2.74773
gi|268370151	T-cell, immune regulator 1 [Mus musculus]	12	2.63027	19	2.72254
gi|17975508	1,4-alpha-glucan-branching enzyme [Mus musculus]	7	2.42103	9	2.72254
gi|6756037	14-3-3 protein eta [Mus musculus]	21	1.75388	23	2.7013
gi|568998898	PREDICTED: EGF-like module containing, mucin-like, hormone receptor-like sequence 1 isoform X2 [Mus musculus]	6	2.22844	7	2.69757
gi|568975382	PREDICTED: 60S ribosomal protein L38 isoform X1 [Mus musculus]	10	1.85353	11	2.68854
gi|6755965	voltage-dependent anion-selective channel protein 2 [Mus musculus]	28	2.67917	36	2.67284
gi|13385896	ras-related protein Rab-32 [Mus musculus]	11	2.03236	14	2.67284
gi|84871986	glutathione peroxidase 1 [Mus musculus]	34	2.03236	35	2.67284
gi|6755566	Na(+)/H(+) exchange regulatory cofactor NHE-RF1 [Mus musculus]	14	1.67536	9	2.65265
gi|6753036	aldehyde dehydrogenase, mitochondrial precursor [Mus musculus]	100	2.46604	107	2.64834
gi|49355804	probable phospholipid-transporting ATPase 11C isoform b [Mus musculus]	33	2.33346	39	2.64834
gi|30519939	protein canopy homolog 4 precursor [Mus musculus]	8	2.31206	9	2.64834
gi|33859753	ras-related protein Rap-1b precursor [Mus musculus]	47	2.208	39	2.64834
gi|31981724	glutathione S-transferase A3 isoform a [Mus musculus]	20	2.01372	18	2.64834
gi|568923643	PREDICTED: chromatin target of PRMT1 protein isoform X2 [Mus musculus]	1	1.99526	5	2.64834
gi|31981716	histocompatibility 2, class II antigen A, alpha precursor [Mus musculus]	4	3.04789	6	2.62406
gi|23346437	splicing factor 3B subunit 4 [Mus musculus]	2	2.67917	3	2.62406
gi|568978809	PREDICTED: Ena-vasodilator stimulated phosphoprotein isoform X2 [Mus musculus]	8	2.33346	13	2.62406
gi|27754144	NADH dehydrogenase [ubiquinone] 1 beta subcomplex subunit 5, mitochondrial precursor [Mus musculus]	3	2.0893	3	2.62406
gi|6677777	60S ribosomal protein L26 [Mus musculus]	5	2.0893	9	2.62406
gi|6755911	thioredoxin [Mus musculus]	14	2.07014	16	2.62406
gi|124494256	prolow-density lipoprotein receptor-related protein 1 precursor [Mus musculus]	53	2.03236	65	2.62406
gi|568956328	PREDICTED: neuropilin-1 isoform X2 [Mus musculus]	4	2.93765	5	2.6
gi|9790261	protein TFG isoform 1 [Mus musculus]	11	2.77971	7	2.6
gi|31980648	ATP synthase subunit beta, mitochondrial precursor [Mus musculus]	114	2.58226	111	2.6
gi|568961450	PREDICTED: secretory carrier-associated membrane protein 2 isoform X1 [Mus musculus]	3	2.48886	6	2.6
gi|6754026	glycine N-methyltransferase [Mus musculus]	13	2.24905	19	2.6
gi|13487925	estradiol 17 beta-dehydrogenase 5 [Mus musculus]	22	2.24905	15	2.6
gi|568973617	PREDICTED: voltage-dependent anion-selective channel protein 1 isoform X1 [Mus musculus]	25	2.22844	43	2.6
gi|29789289	enoyl-CoA hydratase, mitochondrial precursor [Mus musculus]	15	2.07014	20	2.6
gi|21313408	ABI gene family member 3 isoform 1 [Mus musculus]	13	2.07014	19	2.6
gi|13385294	prenylcysteine oxidase precursor [Mus musculus]	13	1.55597	25	2.57972
gi|568933416	PREDICTED: hyccin isoform X2 [Mus musculus]	2	2.99226	8	2.57616
gi|347582639	BRISC complex subunit Abro1 [Mus musculus]	3	2.93765	5	2.57616
gi|568917832	PREDICTED: 14-3-3 protein beta/alpha isoform X1 [Mus musculus]	35	2.88403	39	2.57616
gi|11276065	cytochrome P450 2E1 [Mus musculus]	15	2.72898	19	2.57616
gi|6755040	profilin-1 [Mus musculus]	52	2.51189	69	2.57616
gi|42415475	protein disulfide-isomerase precursor [Mus musculus]	62	2.48886	47	2.57616
gi|157266281	trafficking protein particle complex subunit 5 [Mus musculus]	9	2.39883	6	2.57616
gi|117320545	CD180 antigen precursor [Mus musculus]	8	2.37684	6	2.57616
gi|169790909	28S ribosomal protein S9, mitochondrial precursor [Mus musculus]	1	2.26987	2	2.57616
gi|112181182	cytochrome c oxidase subunit 5A, mitochondrial precursor [Mus musculus]	18	2.22844	20	2.57616
gi|169646306	striatin-interacting protein 1 [Mus musculus]	8	2.18776	16	2.57616
gi|19527388	ubiquitin thioesterase OTUB1 [Mus musculus]	8	2.03236	9	2.57616
gi|568949680	PREDICTED: folate receptor beta isoform X1 [Mus musculus]	6	1.99526	9	2.57616
gi|13385624	eukaryotic translation initiation factor 2 subunit 1 [Mus musculus]	22	1.99526	23	2.57616
gi|13384642	synaptojanin-2-binding protein [Mus musculus]	7	2.75423	3	2.55254
gi|160707990	dipeptidyl peptidase 1 preproprotein [Mus musculus]	26	2.51189	43	2.55254
gi|568946531	PREDICTED: U4/U6 small nuclear ribonucleoprotein Prp31 isoform X1 [Mus musculus]	7	2.31206	11	2.55254
gi|6753674	dipeptidyl peptidase 4 isoform 1 [Mus musculus]	71	2.22844	104	2.55254
gi|30519911	transgelin-2 [Mus musculus]	54	2.1677	47	2.55254
gi|18266680	succinyl-CoA:3-ketoacid coenzyme A transferase 1, mitochondrial precursor [Mus musculus]	12	2.05116	16	2.55254
gi|158635992	PDZ and LIM domain protein 1 [Mus musculus]	35	1.70608	30	2.53263
gi|10946574	creatine kinase B-type [Mus musculus]	29	2.75423	30	2.52914
gi|6754696	macrophage migration inhibitory factor [Mus musculus]	10	2.70396	21	2.52914
gi|568980361	PREDICTED: 6.8 kDa mitochondrial proteolipid isoform X1 [Mus musculus]	1	2.55859	2	2.52914
gi|205361128	predicted gene 12250 [Mus musculus]	13	2.33346	9	2.52914
gi|28916671	poly(ADP-ribose) glycohydrolase ARH3 [Mus musculus]	4	2.29087	5	2.52914
gi|123701966	BTB/POZ domain-containing protein KCTD12 [Mus musculus]	21	2.22844	19	2.52914
gi|30519943	sorting and assembly machinery component 50 homolog [Mus musculus]	14	2.07014	14	2.52914
gi|153791468	costars family protein ABRACL [Mus musculus]	6	2.03236	4	2.52914
gi|568941439	PREDICTED: von Willebrand factor isoform X2 [Mus musculus]	2	2.03236	2	2.52914
gi|31982861	carbonic anhydrase 3 [Mus musculus]	29	2.01372	28	2.52914
gi|568943202	PREDICTED: rabenosyn-5 isoform X1 [Mus musculus]	8	2.22844	12	2.50596
gi|49258190	NCK-interacting protein with SH3 domain [Mus musculus]	9	2.14783	11	2.50596
gi|84095197	type 1 phosphatidylinositol 4,5-bisphosphate 4-phosphatase [Mus musculus]	5	2.05116	10	2.50596
gi|160837788	actin-related protein 2/3 complex subunit 1B [Mus musculus]	39	2.39883	53	2.48298
gi|161484638	catechol O-methyltransferase [Mus musculus]	10	2.05116	15	2.48298
gi|13184050	arylacetamide deacetylase precursor [Mus musculus]	9	2.03236	11	2.48298
gi|312596940	sorting nexin-5 [Mus musculus]	61	2.0893	64	2.46022
gi|125628657	gamma-interferon-inducible lysosomal thiol reductase precursor [Mus musculus]	10	1.99526	16	2.41531
gi|31543902	thioredoxin-like protein 1 [Mus musculus]	7	2.48886	9	2.39317
gi|7106255	arginase-1 [Mus musculus]	23	2.0893	13	2.39317
gi|6680351	immunity-related GTPase family M protein 1 [Mus musculus]	15	1.8197	13	2.38515
gi|568947541	PREDICTED: cytoplasmic FMR1-interacting protein 1 isoform X1 [Mus musculus]	43	1.94089	53	2.34162
gi|45504394	integrin beta-1 precursor [Mus musculus]	39	1.76619	42	2.27302
gi|595582289	toll-like receptor 7 isoform a precursor [Mus musculus]	3	1.5417	14	2.24684
gi|29244314	V-set and immunoglobulin domain-containing protein 4 precursor [Mus musculus]	9	2.70396	13	2.24374
gi|126723336	prohibitin-2 [Mus musculus]	24	2.05116	19	2.22317
gi|31982091	mitochondrial import receptor subunit TOM22 homolog [Mus musculus]	5	1.87068	4	2.116
gi|33859482	elongation factor 2 [Mus musculus]	78	1.85353	79	2.116
gi|568952686	PREDICTED: nucleosome assembly protein 1-like 4 isoform X5 [Mus musculus]	10	1.78649	8	2.116
gi|45504359	V-type proton ATPase subunit E 1 [Mus musculus]	13	2.01372	11	2.10365
gi|115392140	deleted in autism protein 1 homolog precursor [Mus musculus]	2	1.94089	5	2.0966
gi|19527178	pyrethroid hydrolase Ces2a isoform 1 precursor [Mus musculus]	10	1.85353	13	2.0966
gi|254675292	probable imidazolonepropionase [Mus musculus]	5	1.83654	7	2.0966
gi|568940102	PREDICTED: GTPase IMAP family member 4 isoform X1 [Mus musculus]	48	1.95885	49	2.07738
gi|568915130	PREDICTED: probable phospholipid-transporting ATPase IIA isoform X6 [Mus musculus]	3	1.92309	6	2.07738
gi|148747546	serine protease inhibitor A3K precursor [Mus musculus]	8	1.88799	6	2.07738
gi|34328219	podocalyxin precursor [Mus musculus]	8	1.8197	10	2.07738
gi|21313144	obg-like ATPase 1 isoform a [Mus musculus]	9	1.78649	12	2.07738
gi|160948612	cytochrome P450 2D9 [Mus musculus]	14	2.37684	18	2.06525
gi|6755106	procollagen-lysine,2-oxoglutarate 5-dioxygenase 1 precursor [Mus musculus]	17	1.95885	20	2.05833
gi|6753566	cytochrome P450 1A2 [Mus musculus]	11	1.94089	20	2.05833
gi|38371755	N(G),N(G)-dimethylarginine dimethylaminohydrolase 1 [Mus musculus]	17	1.92309	21	2.05833
gi|21450339	liver carboxylesterase B-1 precursor [Mus musculus]	16	1.90546	23	2.05833
gi|114431250	phospholipase A-2-activating protein [Mus musculus]	18	1.87068	25	2.05833
gi|31981592	EH domain-containing protein 4 [Mus musculus]	50	1.85353	46	2.05833
gi|9790069	spliceosome RNA helicase Ddx39b [Mus musculus]	28	1.80302	32	2.05833
gi|530537263	vasodilator-stimulated phosphoprotein isoform 3 [Mus musculus]	14	1.61436	21	2.04914
gi|18017590	lipid phosphate phosphohydrolase 3 [Mus musculus]	10	1.95885	18	2.03946
gi|23943828	bcl-2-like protein 13 [Mus musculus]	2	1.92309	1	2.03946
gi|6753966	glycerol-3-phosphate dehydrogenase [NAD(+)], cytoplasmic [Mus musculus]	8	1.90546	15	2.03946
gi|13195646	cysteine-rich protein 2 [Mus musculus]	29	1.88799	49	2.03946
gi|96975138	hypoxanthine-guanine phosphoribosyltransferase [Mus musculus]	17	1.88799	14	2.03946
gi|568963603	PREDICTED: SNF-related serine/threonine-protein kinase isoform X6 [Mus musculus]	9	1.88799	12	2.03946
gi|569006273	PREDICTED: ectonucleoside triphosphate diphosphohydrolase 1 isoform X1 [Mus musculus]	5	1.87068	6	2.03946
gi|6681145	Down syndrome critical region protein 3 homolog [Mus musculus]	5	1.85353	3	2.03946
gi|568933236	PREDICTED: RNA-binding protein 33 isoform X3 [Mus musculus]	1	1.85353	2	2.03946
gi|117320524	phosphatidylinositol 3-kinase regulatory subunit alpha isoform 2 [Mus musculus]	6	1.8197	12	2.03946
gi|110347606	uroporphyrinogen decarboxylase [Mus musculus]	11	1.78649	10	2.03946
gi|90403595	canalicular multispecific organic anion transporter 2 [Mus musculus]	15	1.95885	20	2.02076
gi|6680047	guanine nucleotide-binding protein subunit beta-2-like 1 [Mus musculus]	43	1.90546	53	2.02076
gi|189339262	V-type proton ATPase subunit C 1 [Mus musculus]	17	1.8197	12	2.02076
gi|160298217	glutathione S-transferase A4 [Mus musculus]	8	1.80302	5	2.02076
gi|568960103	PREDICTED: N-acetylated-alpha-linked acidic dipeptidase 2 isoform X2 [Mus musculus]	10	1.78649	16	2.02076
gi|568936228	PREDICTED: WD repeat and FYVE domain-containing protein 3 isoform X8 [Mus musculus]	29	1.78649	41	2.02076
gi|13626040	A-kinase anchor protein 12 [Mus musculus]	21	1.98166	19	2.00799
gi|568976325	PREDICTED: TBC1 domain family member 9B isoform X2 [Mus musculus]	20	1.94089	20	2.00224
gi|569011811	PREDICTED: thymosin beta-4 isoform X1 [Mus musculus]	8	1.94089	1	2.00224
gi|255759892	gamma-adducin isoform b [Mus musculus]	38	1.80302	30	1.98388
gi|568915237	PREDICTED: casein kinase II subunit alpha isoform X1 [Mus musculus]	14	1.78649	17	1.98388
gi|171543886	phenylalanine-4-hydroxylase [Mus musculus]	9	1.78649	15	1.98388
gi|10092608	glutathione S-transferase P 1 [Mus musculus]	43	1.90546	46	1.96569
gi|166235890	pro-cathepsin H preproprotein [Mus musculus]	68	1.8197	69	1.94767
gi|568981933	PREDICTED: exocyst complex component 2 isoform X2 [Mus musculus]	25	1.87068	29	1.92982
gi|22122705	GTPase, IMAP family member 7 [Mus musculus]	1	3.0761	3	1.91895
gi|31981816	cytochrome P450 2D10 [Mus musculus]	11	2.26987	15	1.90096
gi|569006231	PREDICTED: fermitin family homolog 3 isoform X4 [Mus musculus]	27	1.95885	39	1.89459
gi|568988186	PREDICTED: dehydrogenase/reductase SDR family member 1 isoform X1 [Mus musculus]	16	1.78649	12	1.89459
gi|6679082	glycylpeptide N-tetradecanoyltransferase 1 [Mus musculus]	11	1.87068	8	1.87722
gi|568938998	PREDICTED: serine/threonine-protein kinase LMTK2 isoform X1 [Mus musculus]	2	1.55597	3	1.86884
gi|117553625	dedicator of cytokinesis protein 2 [Mus musculus]	23	1.94089	27	1.86001
gi|569009824	PREDICTED: Rho GTPase activating protein 4 isoform X2 [Mus musculus]	3	1.72187	10	1.83473
gi|568952281	PREDICTED: AP-2 complex subunit alpha-2 isoform X1 [Mus musculus]	108	2.51189	115	1.8322
gi|13928670	vacuolar protein sorting-associated protein 35 [Mus musculus]	41	1.61436	34	1.81791
gi|6753126	asialoglycoprotein receptor 1 isoform a [Mus musculus]	8	2.46604	8	1.79876
gi|22165384	tubulin beta-4B chain [Mus musculus]	194	1.55597	181	1.72017
gi|6677739	regucalcin [Mus musculus]	24	1.61436	24	1.7044
gi|79750133	thromboxane-A synthase [Mus musculus]	12	1.5417	16	1.7044
gi|18017602	SH3 domain-binding glutamic acid-rich-like protein 3 [Mus musculus]	9	2.29087	13	1.70205
gi|13385384	26S proteasome non-ATPase regulatory subunit 12 [Mus musculus]	21	2.18776	22	1.70205
gi|13385800	transcription elongation factor B polypeptide 2 [Mus musculus]	9	1.77011	8	1.68878
gi|56711244	NADH dehydrogenase [ubiquinone] iron-sulfur protein 6, mitochondrial precursor [Mus musculus]	6	1.7378	6	1.68878
gi|124486706	15-hydroxyprostaglandin dehydrogenase [NAD(+)] [Mus musculus]	7	1.97697	9	1.68563
gi|568962037	PREDICTED: von Willebrand factor A domain-containing protein 9 isoform X2 [Mus musculus]	2	1.8197	4	1.6808
gi|568960827	PREDICTED: pyruvate kinase, muscle isoform X5 [Mus musculus]	92	2.208	93	1.67099
gi|568936904	PREDICTED: mevalonate kinase isoform X3 [Mus musculus]	3	2.1677	6	1.65567
gi|58037481	sec1 family domain-containing protein 1 [Mus musculus]	18	1.67494	16	1.62769
gi|15011841	glutathione peroxidase 3 precursor [Mus musculus]	6	1.6293	5	1.62769
gi|124358948	tetratricopeptide repeat protein 5 isoform a [Mus musculus]	2	1.72187	4	1.61277
gi|6755226	protein tyrosine phosphatase type IVA 1 [Mus musculus]	5	1.65959	5	1.61277
gi|568933008	PREDICTED: platelet glycoprotein 4 isoform X6 [Mus musculus]	22	1.6293	16	1.61277
gi|304376297	serine/threonine-protein phosphatase 6 regulatory ankyrin repeat subunit B [Mus musculus]	19	1.58489	26	1.61277
gi|568999436	PREDICTED: protein phosphatase 1B isoform X1 [Mus musculus]	5	1.58489	6	1.61277
gi|568915169	PREDICTED: catalase isoform X1 [Mus musculus]	36	1.57036	35	1.61277
gi|568966250	PREDICTED: ADP-ribosylation factor-like 1 isoform X1 [Mus musculus]	4	1.55597	5	1.61277
gi|84370288	hexokinase-3 isoform 1 [Mus musculus]	31	1.5417	37	1.61277
gi|6755114	peroxiredoxin-5, mitochondrial precursor [Mus musculus]	35	1.75388	31	1.59798
gi|568962753	PREDICTED: transforming protein RhoA isoform X1 [Mus musculus]	30	1.75388	20	1.59798
gi|6680991	cytochrome c oxidase subunit 7C, mitochondrial precursor [Mus musculus]	1	1.69044	2	1.59798
gi|21450243	UDP-glucuronosyltransferase 3A2 precursor [Mus musculus]	2	1.69044	6	1.59798
gi|114205428	reticulocalbin-2 isoform 1 precursor [Mus musculus]	3	1.64437	2	1.59798
gi|21450291	fructose-bisphosphate aldolase B [Mus musculus]	34	1.64437	26	1.59798
gi|51491845	clathrin heavy chain 1 [Mus musculus]	348	1.57036	378	1.55443
This table contains the 207 proteins that displaying more than 1.5-fold up-regulation in dedifferentiated mouse LSECs in iTRAQ experiments. The genInfo identifier (GI) accession number, protein name, Unique Peptides, 115:116 or 116:115 ratio of each protein are provided here. The proteins are listed in a descending order according to their fold change.
