# Supplementary material for: Proteomic Analysis Reveals Dab2 Mediated Receptor Endocytosis Promotes Liver Sinusoidal Endothelial Cell Dedifferentiation
Source: Sci Rep. 2017 Oct 18;7:13456. doi: 10.1038/s41598-017-13917-9 (PMC5647404; doi:10.1038/s41598-017-13917-9)
Supplement: Supplementary file 4 — Supplementary Dataset 3 [file 41598_2017_13917_MOESM4_ESM.xlsx]

## Sheet: Sheet1
Supplemental Table 2. List of Down-regulated proteins in dedifferentiated LSECs, as determined by iTRAQ together with TripleTOF MS
Accession	Name	Peptides(95%)	115:116	Peptides(95%)	116:115
gi|6680341	DNA-binding protein inhibitor ID-3 [Mus musculus]	1	0.625173	1	0.655535
gi|46518506	alpha-methylacyl-CoA racemase [Mus musculus]	5	0.597035	8	0.655535
gi|34328108	collagen alpha-1(I) chain precursor [Mus musculus]	9	0.570164	19	0.644784
gi|160333381	neutrophil collagenase precursor [Mus musculus]	1	0.630957	5	0.63767
gi|6754212	heme oxygenase 1 [Mus musculus]	21	0.490771	16	0.63421
gi|242397462	60S ribosomal protein L10-like [Mus musculus]	7	0.586138	9	0.627212
gi|568943216	PREDICTED: bolA-like protein 3 isoform X1 [Mus musculus]	1	0.57544	3	0.610119
gi|568999243	PREDICTED: afadin isoform X16 [Mus musculus]	19	0.534564	33	0.605666
gi|31981515	60S ribosomal protein L7 [Mus musculus]	17	0.57544	25	0.604525
gi|568999163	PREDICTED: 40S ribosomal protein S2 isoform X1 [Mus musculus]	18	0.570164	19	0.604525
gi|6679749	seprase [Mus musculus]	7	0.529663	10	0.600113
gi|449083347	fibronectin isoform g precursor [Mus musculus]	13	0.432514	31	0.600113
gi|568916098	PREDICTED: FACT complex subunit SSRP1 isoform X1 [Mus musculus]	12	0.591562	17	0.598983
gi|568954147	PREDICTED: transforming acidic coiled-coil-containing protein 1 isoform X3 [Mus musculus]	8	0.57544	8	0.598983
gi|21312970	poly(A) RNA polymerase, mitochondrial precursor [Mus musculus]	3	0.570164	2	0.598983
gi|254675189	H/ACA ribonucleoprotein complex non-core subunit NAF1 [Mus musculus]	1	0.648634	1	0.592374
gi|568984993	PREDICTED: RING-box protein 2-like [Mus musculus]	2	0.591562	3	0.58805
gi|269784727	transcription initiation factor TFIID subunit 9B isoform 1 [Mus musculus]	3	0.580764	2	0.58805
gi|33859580	galectin-3 [Mus musculus]	12	0.450882	17	0.583759
gi|20982833	spermatogenesis-associated serine-rich protein 2 [Mus musculus]	5	0.586138	5	0.582659
gi|9845257	histone H1.2 [Mus musculus]	18	0.57544	18	0.572024
gi|30017373	large subunit GTPase 1 homolog [Mus musculus]	2	0.570164	3	0.56678
gi|6677837	protein S100-A9 [Mus musculus]	25	0.0510505	17	0.562525
gi|569001701	PREDICTED: PHD finger protein 10 isoform X1 [Mus musculus]	2	0.448745	1	0.557485
gi|568916722	PREDICTED: nuclear receptor coactivator 5 isoform X1 [Mus musculus]	6	0.416869	6	0.557485
gi|31560464	C-type lectin domain family 4 member F [Mus musculus]	15	0.564937	14	0.552374
gi|8567404	sodium/hydrogen exchanger 1 [Mus musculus]	6	0.42462	10	0.54731
gi|15011884	bifunctional protein NCOAT [Mus musculus]	2	0.549541	6	0.532395
gi|568897969	PREDICTED: serine/arginine-rich splicing factor 1-like isoform X1 [Mus musculus]	15	0.559758	9	0.527513
gi|256665236	cytosolic purine 5'-nucleotidase isoform 2 [Mus musculus]	1	0.529663	8	0.527513
gi|568907665	PREDICTED: protein FAM134A isoform X1 [Mus musculus]	1	0.529663	3	0.527513
gi|226246660	protein dpy-30 homolog [Mus musculus]	3	0.436516	1	0.527513
gi|83921607	vacuolar protein sorting-associated protein 72 homolog [Mus musculus]	1	0.428549	1	0.527513
gi|66392581	conserved oligomeric Golgi complex subunit 8 [Mus musculus]	4	0.554626	7	0.522677
gi|260763900	prostaglandin E synthase 2 [Mus musculus]	5	0.519996	4	0.522677
gi|89257352	histone deacetylase 3 [Mus musculus]	2	0.559758	3	0.517885
gi|213418055	deoxynucleoside triphosphate triphosphohydrolase SAMHD1 isoform 1 [Mus musculus]	51	0.504627	54	0.517885
gi|568915662	PREDICTED: anaphase-promoting complex subunit 1 isoform X1 [Mus musculus]	6	0.469894	11	0.517885
gi|160298207	dihydroxyacetone phosphate acyltransferase [Mus musculus]	1	0.564937	3	0.51691
gi|23943795	nck-associated protein 1-like [Mus musculus]	14	0.514008	15	0.513137
gi|568946571	PREDICTED: protein capicua homolog isoform X4 [Mus musculus]	1	0.501187	6	0.513137
gi|170650667	pleckstrin homology domain-containing family F member 1 [Mus musculus]	3	0.496592	6	0.513137
gi|8393739	lysozyme C-2 precursor [Mus musculus]	11	0.428549	9	0.513137
gi|9506379	allograft inflammatory factor 1 [Mus musculus]	6	0.341216	8	0.513029
gi|568947434	PREDICTED: aminopeptidase N isoform X1 [Mus musculus]	17	0.524808	15	0.508433
gi|568911071	PREDICTED: dimethylaniline monooxygenase [N-oxide-forming] 2 isoform X1 [Mus musculus]	2	0.524808	7	0.508433
gi|124487099	heterogeneous nuclear ribonucleoprotein U-like protein 2 [Mus musculus]	22	0.510505	28	0.508433
gi|22122625	3-hydroxyisobutyryl-CoA hydrolase, mitochondrial precursor [Mus musculus]	13	0.487529	15	0.508433
gi|568976472	PREDICTED: GH3 domain-containing protein isoform X1 [Mus musculus]	1	0.461318	5	0.508433
gi|226874851	ubiquitin-like protein ISG15 precursor [Mus musculus]	2	0.559758	5	0.503771
gi|268370040	neural Wiskott-Aldrich syndrome protein isoform 1 [Mus musculus]	6	0.559758	10	0.503771
gi|568923787	PREDICTED: S100 calcium binding protein A16 isoform X5 [Mus musculus]	4	0.515229	6	0.503771
gi|8393762	cleavage and polyadenylation specificity factor subunit 2 [Mus musculus]	6	0.428549	15	0.503771
gi|13385806	U6 snRNA-associated Sm-like protein LSm3 [Mus musculus]	3	0.420727	3	0.503771
gi|83649757	serine/threonine-protein kinase Sgk3 [Mus musculus]	2	0.636796	6	0.501875
gi|31541926	major facilitator superfamily domain-containing protein 8 [Mus musculus]	3	0.630957	2	0.501875
gi|568996122	PREDICTED: protein phosphatase 1F isoform X1 [Mus musculus]	13	0.534564	14	0.499153
gi|15100156	MMS19 nucleotide excision repair protein homolog [Mus musculus]	4	0.524808	13	0.499153
gi|85701534	zinc finger and BTB domain-containing protein 45 [Mus musculus]	1	0.515229	3	0.499153
gi|133505845	tyrosine-protein phosphatase non-receptor type 1 [Mus musculus]	13	0.494242	13	0.499153
gi|71143116	transmembrane anterior posterior transformation protein 1 [Mus musculus]	3	0.440555	7	0.499153
gi|159032056	U6 snRNA-associated Sm-like protein LSm4 [Mus musculus]	4	0.436516	6	0.499153
gi|62198726	cytochrome b (mitochondrion) [Mus musculus domesticus]	1	0.436516	1	0.499153
gi|30794490	lipolysis-stimulated lipoprotein receptor isoform 1 precursor [Mus musculus]	5	0.416869	10	0.499153
gi|568966953	PREDICTED: pericentrin isoform X13 [Mus musculus]	14	0.554626	22	0.494576
gi|53832028	IQ motif and SEC7 domain-containing protein 2 isoform 2 [Mus musculus]	6	0.534564	6	0.494576
gi|78126155	calcium signal-modulating cyclophilin ligand [Mus musculus]	1	0.534564	4	0.494576
gi|569006432	PREDICTED: glycerol-3-phosphate acyltransferase 1, mitochondrial isoform X3 [Mus musculus]	2	0.505825	4	0.494576
gi|41152517	core histone macro-H2A.1 isoform 1 [Mus musculus]	21	0.452898	23	0.494576
gi|569020169	PREDICTED: casein kinase II subunit beta isoform X1 [Mus musculus]	5	0.580764	12	0.493645
gi|6671696	chromobox protein homolog 1 [Mus musculus]	12	0.549541	8	0.490042
gi|569011031	PREDICTED: apolipoprotein O-like isoform X1 [Mus musculus]	5	0.515229	7	0.490042
gi|568972076	PREDICTED: unconventional myosin-Ic isoform X1 [Mus musculus]	115	0.515229	107	0.490042
gi|223555992	T-cell specific GTPase 2 [Mus musculus]	4	0.487529	9	0.490042
gi|13384870	transmembrane protein 126A [Mus musculus]	1	0.487529	2	0.490042
gi|260763874	ADP-ribosylation factor-related protein 1 isoform 1 [Mus musculus]	2	0.549541	4	0.485549
gi|568932038	PREDICTED: agmatinase, mitochondrial isoform X1 [Mus musculus]	3	0.544503	3	0.485549
gi|7949045	histone H2A.Z [Mus musculus]	15	0.465586	20	0.485549
gi|30425036	choline dehydrogenase, mitochondrial [Mus musculus]	9	0.432514	7	0.485549
gi|6677975	transformer-2 protein homolog beta [Mus musculus]	6	0.42462	9	0.485549
gi|124517663	annexin A1 [Mus musculus]	24	0.413047	18	0.485549
gi|39930579	tyrosine--tRNA ligase, mitochondrial [Mus musculus]	1	0.608135	3	0.483722
gi|85861252	UBX domain-containing protein 4 [Mus musculus]	2	0.413047	3	0.481098
gi|45592936	apoptosis-stimulating of p53 protein 1 [Mus musculus]	3	0.554626	4	0.476687
gi|31981600	NADH dehydrogenase [ubiquinone] 1 alpha subcomplex subunit 2 [Mus musculus]	6	0.510505	7	0.476687
gi|568946551	PREDICTED: serine/threonine-protein kinase PAK 4 isoform X1 [Mus musculus]	3	0.554626	2	0.472317
gi|7305443	60S ribosomal protein L7a [Mus musculus]	13	0.549541	16	0.472317
gi|7949148	transcription elongation factor SPT4-B [Mus musculus]	2	0.554626	1	0.467987
gi|568913585	PREDICTED: gelsolin isoform X1 [Mus musculus]	16	0.515229	16	0.467987
gi|125347376	filamin-A isoform 1 [Mus musculus]	99	0.440555	103	0.467987
gi|225007627	nostrin [Mus musculus]	5	0.529663	12	0.455233
gi|6679293	peptidoglycan recognition protein 1 precursor [Mus musculus]	2	0.0231206	2	0.442733
gi|568916830	PREDICTED: probable ATP-dependent RNA helicase DDX27 isoform X1 [Mus musculus]	2	0.636796	6	0.44116
gi|12963595	melanoma-associated antigen G1 [Mus musculus]	3	0.597035	1	0.413615
gi|21703884	L-2-hydroxyglutarate dehydrogenase, mitochondrial precursor [Mus musculus]	1	0.310456	6	0.403777
gi|160298213	glutathione reductase, mitochondrial precursor [Mus musculus]	5	0.212814	6	0.378567
gi|164519050	neutrophilic granule protein precursor [Mus musculus]	15	0.0405509	12	0.358214
gi|569019703	PREDICTED: tripartite motif-containing protein 26 isoform X3 [Mus musculus]	1	0.544503	1	0.342163
gi|124486915	HEAT repeat-containing protein 2 [Mus musculus]	1	0.436516	3	0.342163
gi|113680667	3 beta-hydroxysteroid dehydrogenase type 5 [Mus musculus]	9	0.356451	8	0.342091
gi|84662736	60S ribosomal protein L6 [Mus musculus]	11	0.337287	10	0.342091
gi|145301578	hemoglobin subunit alpha [Mus musculus]	11	0.237684	13	0.342091
gi|22779864	cdc42 effector protein 2 [Mus musculus]	3	0.226986	3	0.342091
This table contains the 103 proteins that displaying more than 1.5-fold down-regulation in dedifferentiated LSECs in iTRAQ experiments. The genInfo identifier (GI) accession number, protein name, Unique Peptides, 115:116 or 116:115 ratio of each protein are provided here. The proteins are listed in a ascending order according to their fold change.
